# Supplementary material for: A genetic common factor underlying self-reported math ability and highest math class taken
Source: Mol Psychiatry. 2025 Sep 20;30(12):5701–9. doi: 10.1038/s41380-025-03237-0 (PMC12602337; doi:10.1038/s41380-025-03237-0)
Supplement: Supplementary file 2 — Supplementary tables S1-S12 [file 41380_2025_3237_MOESM2_ESM.xlsx]

## Sheet: Contents
Alexandros Giannelis, Emily A. Willoughby, Tobias Edwards, Matt McGue, James J. Lee. "A genetic common factor underlying self-reported math ability and highest math class taken."
Supplementary Table S1	Estimates of the parameters in the factor model.
Supplementary Table S2	Association results for the 53 lead SNPs in the GWAS of the quantitative factor.
Supplementary Table S3	Phenome-wide scan of the 53 lead SNPs and highly correlated SNPs in the GWAS Catalog.
Supplementary Table S4	Genetic correlations of the quantitative factor, cognitive performance, and educational attainment with various traits.
Supplementary Table S5	Polygenic prediction based on the GWAS of the quantitative factor.
Supplementary Table S6	S-LDSC baseline model for the quantitative factor.
Supplementary Table S7	S-LDSC heritability enrichment of GTEx tissues.
Supplementary Table S8	Features used for gene prioritization with PoPS.
Supplementary Table S9	PoP scores of genes.
Supplementary Table S10	PANTHER overrepresentation test of prioritized genes for the quantitative factor.
Supplementary Table S11	PoPS with only DEPICT gene sets as features.
Supplementary Table S12	S-LDSC heritability enrichment of selected discrete gene sets.

## Sheet: 1. Factor loadings
Supplementary Table S1. Estimates of the parameters in the factor model.
Indicator	LDSC h2	Factor	Unstandardized loading (SE)	Standardized loading
Cognitive performance	0.19	g	1	1
Self-reported math ability	0.16	g	0.584 (0.015)	0.644
Highest math class taken	0.17	g	0.599 (0.016)	0.645
Educational attainment	0.11	g	0.562 (0.012)	0.734
Self-reported math ability	0.16	Gq	1	0.764
Highest math class taken	0.17	Gq	0.799 (0.018)	0.595
Highest math class taken	0.17	NonCog	0.854 (0.027)	0.479
Educational attainment	0.11	NonCog	1	0.679
g		g	0.191 (0.007)
Gq		Gq	0.091 (0.004)
NonCog		NonCog	0.052 (0.002)
Notes: See Fig. 1 of the main text for a graphical representation of the factor model. Estimates were obtained with Genomic SEM. An unstandardized loading with no standard error (SE) was fixed to unity for model identification. A row with a factor loading on itself gives the unstandardized variance of the factor. LDSC h2, common-SNP heritability, as estimated by LD Score regression; g, general in…

## Sheet: 2. Lead SNPs
Supplementary Table S2. Association results for the 53 lead SNPs in the GWAS of the quantitative factor.
SNP	CHR	BP	A1	A2	A1 allele freq.	Effect	SE	GWAS P value	QSNP	QSNP P value	COJO effect	COJO SE	COJO P value	LD r	PoPS gene	Enriched set
rs7542974	1	72544704	G	A	0.264414	0.0187532	0.00273953	7.62604e-12	1.32019	0.250559	0.0187532	0.00273971	7.6505e-12	0	NEGR1	TRUE
rs12038362	1	154102171	T	C	0.142147	-0.0230858	0.00347194	2.946e-11	0.881858	0.347693	-0.0230858	0.00347217	2.95447e-11	0	GATAD2B	FALSE
rs16846735	1	227140703	G	A	0.196819	0.0165278	0.0030259	4.70549e-08	13.1407	0.000288945	0.0165278	0.00302603	4.71154e-08	0	CDC42BPA	FALSE
rs12185730	2	44746859	G	A	0.426441	-0.0159561	0.00244131	6.32407e-11	0.0261769	0.871469	-0.0159561	0.00244146	6.34089e-11	0	CAMKMT	FALSE
rs968653	2	58296890	A	G	0.351889	0.018353	0.00252678	3.77496e-13	11.1941	0.000820561	0.0183426	0.00252697	3.90797e-13	-0.000717937	FANCL	FALSE
rs76729733	2	64529390	G	A	0.0407555	-0.035175	0.0060721	6.91905e-09	0.809256	0.36834	-0.0351435	0.00607239	7.1476e-09	0	LGALSL	FALSE
rs4459682	2	147477897	C	T	0.430417	0.0158267	0.00244017	8.81975e-11	0.947658	0.330316	0.0158267	0.00244032	8.84253e-11	0		FALSE
rs10803798	2	166399307	T	G	0.270378	-0.0166353	0.00271357	8.76577e-10	2.26868	0.132012	-0.0168896	0.00271407	4.87778e-10	-0.016086	SCN3A	FALSE
rs13385068	2	172047845	A	G	0.466203	-0.01387	0.0024191	9.83701e-09	6.35191	0.0117255	-0.0141119	0.00241953	5.46077e-09	0	SP5	FALSE
rs4675617	2	200342749	A	G	0.181909	-0.0172209	0.00313194	3.83098e-08	5.9636	0.0146042	-0.0172209	0.00313207	3.83608e-08	0	C2orf69	FALSE
rs16827587	2	231682938	T	C	0.158052	0.0182693	0.00331594	3.59743e-08	0.905667	0.341267	0.0186501	0.00331641	1.8704e-08	0.014222	ITM2C	TRUE
rs72976151	2	233781567	G	A	0.214712	-0.0235505	0.00294507	1.27905e-15	2.64022	0.104189	-0.0237861	0.00294564	6.74687e-16	0	NGEF	TRUE
rs6773388	3	82901933	A	G	0.32505	0.0163737	0.00258162	2.262e-10	19.1534	1.20623e-05	0.0163737	0.00258177	2.26735e-10	0		FALSE
rs9854328	3	136069720	A	G	0.347913	-0.0149565	0.00252974	3.37419e-09	0.207791	0.648505	-0.0149565	0.00252986	3.38017e-09	0	STAG1	FALSE
rs73187646	3	184065587	C	T	0.147117	0.0203267	0.00339823	2.21016e-09	3.47287	0.0623828	0.0203267	0.0033984	2.21425e-09	0	FAM131A	FALSE
rs7685059	4	28347050	G	A	0.205765	-0.0166901	0.00297808	2.09068e-08	0.0327907	0.856303	-0.0166901	0.00297821	2.09366e-08	0		FALSE
rs13107325	4	103188709	C	T	0.0795229	-0.0387521	0.00448484	5.58797e-18	62.4695	2.70602e-15	-0.0387521	0.00448533	5.63401e-18	0	SLC39A8	FALSE
rs1159930	5	77768943	T	C	0.229622	0.0170426	0.00286536	2.71757e-09	4.95012	0.0260889	0.0170426	0.00286551	2.72251e-09	0	SCAMP1	FALSE
rs17314727	5	93228046	T	C	0.189861	-0.0232783	0.00306283	2.95547e-14	0.954337	0.328618	-0.0209165	0.00309218	1.33953e-11	-0.137444	NR2F1	TRUE
rs308203	5	93742412	A	G	0.442346	0.0159542	0.00242881	5.07511e-11	0.178137	0.672979	0.0136841	0.00245204	2.39566e-08	0	FAM172A	FALSE
rs10515368	5	106504850	T	C	0.474155	0.0147347	0.0024166	1.07877e-09	1.47319	0.224842	0.0147347	0.00241673	1.08094e-09	0	EFNA5	TRUE
rs13190420	5	166170905	G	A	0.454274	-0.0156575	0.00242335	1.03936e-10	4.39908	0.0359583	-0.0156575	0.00242349	1.042e-10	0	TENM2	FALSE
rs385306	6	31681160	G	A	0.267396	0.0154608	0.00273881	1.65086e-08	2.15016	0.142555	0.0154608	0.00273893	1.65332e-08	0	DDAH2	FALSE
rs6933153	6	50653622	C	T	0.0586481	-0.0299449	0.00516809	6.86496e-09	0.0649524	0.798833	-0.0299449	0.00516834	6.87636e-09	0	TFAP2D	FALSE
rs9451548	6	65129638	C	T	0.310139	-0.0144782	0.0026053	2.74101e-08	0.470055	0.492962	-0.0144782	0.00260541	2.7448e-08	0	EYS	FALSE
rs1451336	6	98742599	C	T	0.414513	0.019155	0.00245085	5.4667e-15	0.0177566	0.893993	0.019155	0.00245106	5.4965e-15	0		FALSE
rs7808664	7	32917550	G	A	0.362823	0.0143526	0.00250923	1.06565e-08	0.00300807	0.956261	0.0143526	0.00250935	1.06731e-08	0	AVL9	FALSE
rs698408	7	127345936	G	A	0.322068	-0.0153554	0.00258296	2.76684e-09	4.89613	0.0269169	-0.0153554	0.00258309	2.77187e-09	0	GRM8	FALSE
rs2572379	8	11237480	A	G	0.467197	0.0225598	0.00241873	1.08775e-20	11.3263	0.000764153	0.0225598	0.00241903	1.0998e-20	0	XKR6	FALSE
rs11789226	9	34975508	T	C	0.499006	-0.0145956	0.00241326	1.46597e-09	0.0509131	0.821482	-0.0145956	0.00241339	1.46882e-09	0	CNTFR	FALSE
rs1572141	9	122557468	A	G	0.22664	0.0159729	0.00288018	2.92607e-08	0.0197982	0.888102	0.0159729	0.0028803	2.93009e-08	0	BRINP1	FALSE
rs2420334	10	118544927	A	G	0.260437	0.0153239	0.00275303	2.60346e-08	0.215559	0.642444	0.0153239	0.00275315	2.6071e-08	0	SHTN1	TRUE
rs685149	11	57657413	A	G	0.347913	-0.0174358	0.00253228	5.76292e-12	0.194903	0.658867	-0.0174358	0.00253246	5.78177e-12	0	SLC43A3	FALSE
rs12830284	12	60423137	A	C	0.493042	-0.0173239	0.00241364	7.09847e-13	0.668788	0.413474	-0.0173239	0.00241381	7.12594e-13	0	SLC16A7	FALSE
rs10863150	12	86432115	T	C	0.397614	0.0143186	0.00246625	6.40554e-09	0.97183	0.324224	0.0143186	0.00246637	6.41613e-09	0	MGAT4C	FALSE
rs2806044	14	73414316	A	G	0.326044	0.0148083	0.00257844	9.29334e-09	0.40003	0.527074	0.0148083	0.00257856	9.30809e-09	0	RGS6	FALSE
rs1610098	15	47806012	T	C	0.38668	-0.0136836	0.00248035	3.45238e-08	2.67603	0.10187	-0.0141968	0.00248209	1.06711e-08	-0.0362682	SEMA6D	TRUE
rs28795073	15	51927562	C	T	0.482107	-0.0132903	0.00241488	3.72342e-08	2.99649	0.0834449	-0.0137911	0.00241657	1.1507e-08	0	SCG3	FALSE
rs4788813	16	71625572	T	C	0.144135	0.0238973	0.00342805	3.14494e-12	2.41476	0.120197	0.0238973	0.00342829	3.15571e-12	0	ZNF821	FALSE
rs17274597	16	82780756	T	C	0.423459	0.0134222	0.0024412	3.83678e-08	12.3539	0.000440068	0.0134222	0.0024413	3.84188e-08	0	CDH13	FALSE
rs11657074	17	17770355	G	A	0.416501	0.0156541	0.00245188	1.71911e-10	2.91053	0.0880028	0.0156541	0.00245202	1.72328e-10	0	RASD1	FALSE
rs1221385	17	45527574	T	G	0.39662	-0.0161987	0.00246748	5.2076e-11	0.112802	0.736976	-0.0161987	0.00246764	5.2217e-11	0	NPEPPS	FALSE
rs28593521	17	75860188	T	C	0.224652	0.0158181	0.00288238	4.06794e-08	0.083326	0.77284	0.0158181	0.0028825	4.07327e-08	0	TNRC6C	FALSE
rs1623003	18	21165163	C	T	0.346918	0.0169763	0.00253553	2.15151e-11	7.57361	0.0059229	0.0169763	0.00253569	2.15781e-11	0	CABLES1	FALSE
rs34962646	18	32775076	G	A	0.351889	-0.0179265	0.00252605	1.27837e-12	12.5828	0.000389304	-0.0179265	0.00252624	1.2831e-12	0	DTNA	FALSE
rs11152066	18	56010899	T	C	0.309145	-0.0157497	0.00261385	1.68592e-09	0.692334	0.405372	-0.0157497	0.00261398	1.68916e-09	0	NEDD4L	TRUE
rs2287002	19	2038819	G	A	0.252485	0.0172049	0.00278104	6.15143e-10	2.49239	0.114398	0.0172049	0.00278119	6.16457e-10	0	TIMM13	FALSE
rs8102502	19	19652746	T	C	0.175944	-0.0200102	0.00316946	2.72914e-10	-0.000444701	1	-0.0200102	0.00316964	2.73545e-10	0	NCAN	FALSE
rs8123919	20	50826346	C	T	0.348907	0.0165013	0.00252924	6.83612e-11	5.27514	0.021632	0.0165013	0.00252939	6.85412e-11	0	ZFP64	FALSE
rs6089809	20	61522908	A	G	0.49503	-0.0159732	0.00241357	3.63871e-11	3.18973	0.0741022	-0.0159732	0.00241372	3.64888e-11	0	COL20A1	FALSE
rs57394143	21	25854323	A	C	0.125249	-0.0221685	0.00365248	1.28345e-09	0.4428	0.505774	-0.0221685	0.00365267	1.28599e-09	0		FALSE
rs2904565	22	20091628	C	T	0.180915	-0.0177093	0.00313272	1.57663e-08	2.08407	0.148843	-0.0177093	0.00313287	1.57897e-08	0	RANBP1	FALSE
rs11090045	22	41753603	G	A	0.309145	0.0201797	0.00261245	1.12351e-14	0.21785	0.640683	0.0201797	0.00261268	1.12935e-14	0	EP300	TRUE
Notes: The GWAS of the latent quantitative factor was performed with Genomic SEM. The regression coefficient of each SNP ("effect") is polarized with respect to allele A1. The effects of a given SNP in single-SNP regression and in conditional and joint (COJO) analysis (i.e., multiple regression) are both given. QSNP, the difference in chi-square between common- and independent-pathway models; LD …

## Sheet: 3. PheWAS
Supplementary Table S3. Phenome-wide scan of the 53 lead SNPs and correlated SNPs (r2 > 0.6) in the GWAS Catalog.
Lead SNP	GWAS trait	PMID	SNP in LD	Position (GRCh37)	r2	D'	P value
rs7542974	Mental health study participation (completed survey)	31263887	rs7542974	chr1:72544704	1	1	4e-08
rs7542974	Acceptance of an invitation to participate in a mental health questionnaire	33563987	rs7542974	chr1:72544704	1	1	1e-09
rs7542974	Intelligence	29942086	rs12128707	chr1:72588119	0.817283	0.95266	4e-18
rs7542974	Intelligence (MTAG)	29326435	rs12128707	chr1:72588119	0.817283	0.95266	3e-18
rs7542974	Attention deficit hyperactivity disorder or autism spectrum disorder or intelligence (pleiotropy)	35764056	rs12128707	chr1:72588119	0.817283	0.95266	1e-22
rs7542974	Cognitive performance	30038396	rs12128707	chr1:72588119	0.817283	0.95266	9e-21
rs7542974	Cognitive performance (MTAG)	30038396	rs12128707	chr1:72588119	0.817283	0.95266	5e-27
rs7542974	Cognitive aspects of educational attainment	33414549	rs12128707	chr1:72588119	0.817283	0.95266	3e-20
rs7542974	Intelligence	36378351	rs12128707	chr1:72588119	0.817283	0.95266	1e-09
rs7542974	Heel bone mineral density	30598549	rs11587434	chr1:72615118	0.807456	0.9423	2e-09
rs7542974	General cognitive ability	29844566	rs1620977	chr1:72729142	0.669684	0.872875	3e-11
rs7542974	Insomnia	30804565	rs1620977	chr1:72729142	0.669684	0.872875	2e-14
rs7542974	Autism and major depressive disorder (MTAG)	30804558	rs1620977	chr1:72729142	0.669684	0.872875	7e-09
rs7542974	Household income (MTAG)	31844048	rs1620977	chr1:72729142	0.669684	0.872875	1e-08
rs7542974	Insomnia	35835914	rs1620977	chr1:72729142	0.669684	0.872875	1e-31
rs7542974	Body mass index	31888951	rs1620977	chr1:72729142	0.669684	0.872875	3e-06
rs7542974	Educational attainment (years of education)	30595370	rs1620977	chr1:72729142	0.669684	0.872875	8e-20
rs7542974	Fruit consumption	32066663	rs1620977	chr1:72729142	0.669684	0.872875	1e-18
rs7542974	Bipolar disorder or body mass index	31754094	rs1620977	chr1:72729142	0.669684	0.872875	9e-13
rs7542974	Educational attainment	34855049	rs1620977	chr1:72729142	0.669684	0.872875	2e-15
rs7542974	Insomnia	35835914	rs1620977	chr1:72729142	0.669684	0.872875	2e-14
rs7542974	Relative fat intake	34426670	rs1620977	chr1:72729142	0.669684	0.872875	3e-09
rs7542974	Insomnia	35835914	rs1620977	chr1:72729142	0.669684	0.872875	2e-18
rs7542974	Endometriosis or depression (pleiotropy)	32959083	rs1620977	chr1:72729142	0.669684	0.872875	1e-08
rs12038362	Fresh fruit consumption	32193382	rs2790688	chr1:153992909	0.703729	0.932599	2e-13
rs12038362	Highest math class taken (MTAG)	30038396	rs6671009	chr1:154020378	0.698679	0.932518	2e-18
rs12038362	Self-reported math ability (MTAG)	30038396	rs6671009	chr1:154020378	0.698679	0.932518	2e-22
rs12038362	Gamma glutamyl transferase levels	36333282	rs34752019	chr1:154026642	0.703729	0.932599	1e-13
rs12038362	Self-reported math ability	30038396	rs2494668	chr1:154106637	0.644023	0.991239	2e-25
rs12038362	Highest math class taken	30038396	rs2494668	chr1:154106637	0.644023	0.991239	6e-10
rs12038362	Bilateral cleft lip	33817668	rs3002660	chr1:154113274	0.991905	1	4e-06
rs12038362	Mean corpuscular volume	34594039	rs3935419	chr1:154131870	0.93682	0.983621	6e-18
rs12038362	Mean reticulocyte volume	32888494	rs4446955	chr1:154135445	0.698005	1	1e-09
rs12038362	Vertex-wise cortical surface area	34910505	rs4446955	chr1:154135445	0.698005	1	3e-15
rs12038362	Mean corpuscular volume	34594039	rs4446955	chr1:154135445	0.698005	1	9e-24
rs12038362	Triglyceride levels	36333282	rs4446955	chr1:154135445	0.698005	1	8e-12
rs12038362	Anteromedial temporal area (unadjusted for global measures)	36893272	rs4446955	chr1:154135445	0.698005	1	1e-09
rs12038362	Parsopercularis area (unadjusted for global measures)	36893272	rs4446955	chr1:154135445	0.698005	1	3e-09
rs12038362	Posterolateral temporal area (unadjusted for global measures)	36893272	rs4446955	chr1:154135445	0.698005	1	3e-09
rs12038362	Lifetime smoking	34855049	rs12028949	chr1:154142265	0.90517	0.959147	2e-10
rs12038362	Mean corpuscular volume	32888493	rs11265238	chr1:154149767	0.897141	0.951033	2e-14
rs12038362	Mean corpuscular volume	29403010	rs4620534	chr1:154150448	0.897141	0.951033	8e-16
rs12038362	Lifetime smoking (without educational attainment)	34855049	rs4620534	chr1:154150448	0.897141	0.951033	1e-08
rs12038362	Triglyceride levels	33462484	rs4620534	chr1:154150448	0.897141	0.951033	1e-09
rs12038362	Cannabis use disorder (MTAG)	37156939	rs4620534	chr1:154150448	0.897141	0.951033	1e-08
rs12038362	Smoking initiation (ever regular vs never regular)	30679032	rs35761479	chr1:154154194	0.904571	0.951089	4e-13
rs12038362	Smoking status (ever vs never smokers)	30643258	rs35761479	chr1:154154194	0.904571	0.951089	3e-11
rs12038362	Low-density lipoprotein levels (MTAG)	36376304	rs6676022	chr1:154162503	0.904571	0.951089	1e-08
rs12038362	Smoking status	30595370	rs11802893	chr1:154163526	0.897141	0.951033	1e-11
rs12038362	Smoking initiation	36477530	rs12025237	chr1:154205120	0.826707	0.942336	5e-20
rs12038362	Smoking initiation	33082346	rs12027999	chr1:154206358	0.820224	0.942269	1e-08
rs12038362	Smoking initiation (ever regular vs never regular) (MTAG)	30643251	rs12027999	chr1:154206358	0.820224	0.942269	7e-13
rs12038362	Smoking initiation (ever regular vs never regular)	30643251	rs12027999	chr1:154206358	0.820224	0.942269	5e-10
rs12038362	Smoking initiation (MTAG)	37156939	rs12027999	chr1:154206358	0.820224	0.942269	4e-12
rs12038362	Insomnia	35835914	rs12023901	chr1:154207635	0.687194	0.860812	3e-08
rs12038362	Smoking initiation	36477530	rs12023901	chr1:154207635	0.687194	0.860812	5e-20
rs12038362	Smoking initiation	36477530	rs2274993	chr1:154209490	0.826707	0.942336	9e-21
rs12038362	Smoking initiation	36477530	rs12026615	chr1:154210210	0.826707	0.942336	9e-20
rs12038362	Externalizing behaviour (multivariate analysis)	34446935	rs3790613	chr1:154210671	0.826707	0.942336	3e-09
rs12038362	Smoking initiation	36477530	rs3790613	chr1:154210671	0.826707	0.942336	5e-20
rs12038362	Smoking initiation	30617275	rs6673752	chr1:154219177	0.826707	0.942336	1e-11
rs12038362	Mean corpuscular hemoglobin	32888493	rs12733060	chr1:154227019	0.826707	0.942336	1e-13
rs16846735	Highest math class taken	30038396	rs16846735	chr1:227140703	1	1	4e-11
rs16846735	Blood urea nitrogen levels	31152163	rs17528077	chr1:227192280	0.814999	0.967638	3e-08
rs12185730	Morning person	30696823	rs13403127	chr2:44717071	0.631465	0.853971	1e-14
rs12185730	Age when finished full-time education (standard GWA)	37106081	rs1011797	chr2:44757217	0.71297	0.971102	3e-11
rs12185730	Body mass index	36581621	rs11124991	chr2:44764879	0.705915	0.966286	3e-10
rs12185730	High-density lipoprotein levels (MTAG)	36376304	rs1377906	chr2:44778463	0.716932	0.953132	5e-08
rs12185730	Morning person	30696823	rs1579641	chr2:44862139	0.668923	0.924605	7e-15
rs12185730	Height	36224396	rs13400118	chr2:44871874	0.658751	0.941559	1e-102
rs968653	Hip circumference adjusted for BMI	34021172	rs10196378	chr2:57951208	0.605756	0.822954	3e-10
rs968653	Total testosterone levels	36653534	rs2290867	chr2:57952870	0.623682	0.840348	2e-08
rs968653	Neuroticism	29500382	rs10186791	chr2:57957572	0.614723	0.839575	4e-08
rs968653	Cortical thickness (MOSTest)	32665545	rs7557715	chr2:57973818	0.704221	0.846507	1e-10
rs968653	A body shape index	34021172	rs7557715	chr2:57973818	0.704221	0.846507	4e-13
rs968653	Waist circumference adjusted for body mass index	34021172	rs112345168	chr2:58007905	0.71817	0.847449	2e-12
rs968653	Alcohol consumption (drinks per week)	30643258	rs1568450	chr2:58011697	0.655887	0.850907	1e-10
rs968653	Alcohol use disorder (MTAG)	37156939	rs13026830	chr2:58014831	0.66287	0.855425	5e-11
rs968653	Alcohol use disorder (consumption score)	30940813	rs2717071	chr2:58030962	0.663547	0.859496	1e-09
rs968653	Problematic alcohol use (MTAG)	32451486	rs2717018	chr2:58035491	0.66287	0.855425	5e-15
rs968653	Alcohol consumption (drinks per week) (MTAG)	32451486	rs2717018	chr2:58035491	0.66287	0.855425	5e-12
rs968653	Alcohol use disorder (consumption score)	30940813	rs2683616	chr2:58035555	0.65971	0.855195	5e-10
rs968653	Alcohol use disorder	32451486	rs1402398	chr2:58042241	0.65971	0.855195	3e-09
rs968653	Problematic alcohol use	32451486	rs1402398	chr2:58042241	0.65971	0.855195	1e-12
rs968653	Generalized epilepsy	30531953	rs1402398	chr2:58042241	0.65971	0.855195	1e-11
rs968653	Maximum habitual alcohol consumption (MTAG)	36301540	rs1402398	chr2:58042241	0.65971	0.855195	2e-08
rs968653	Problematic alcohol use (MTAG)	36301540	rs1402398	chr2:58042241	0.65971	0.855195	3e-11
rs968653	Problematic alcohol use	37250466	rs1402398	chr2:58042241	0.65971	0.855195	4e-11
rs968653	Addiction risk factors	37250466	rs2717054	chr2:58046683	0.65971	0.855195	2e-08
rs968653	Epilepsy	25087078	rs2947349	chr2:58059803	0.655229	0.846876	1e-08
rs968653	Generalized epilepsy	22949513	rs2717068	chr2:58094873	0.721255	0.934456	4e-07
rs968653	Whole brain restricted directional diffusion (multivariate analysis)	35505052	rs2717068	chr2:58094873	0.721255	0.934456	2e-16
rs968653	Node-level brain connectivity (multivariate analysis)	36800424	rs2717068	chr2:58094873	0.721255	0.934456	3e-13
rs968653	Drinks per week	36477530	rs2717063	chr2:58110969	0.716441	0.980469	1e-28
rs968653	Alcohol consumption (drinks per week) (MTAG)	30643251	rs2717063	chr2:58110969	0.716441	0.980469	5e-11
rs968653	Drinks per week	36477530	rs2717063	chr2:58110969	0.716441	0.980469	6e-31
rs968653	Brain morphology (MOSTest)	32665545	rs2678915	chr2:58119574	0.741611	0.971343	6e-17
rs968653	Vertex-wise cortical surface area	34910505	rs1356544	chr2:58123724	0.721949	0.952478	1e-30
rs968653	Edge-level brain connectivity (multivariate analysis)	36800424	rs908731	chr2:58135010	0.738494	0.971295	9e-12
rs968653	Cortical surface area (MOSTest)	32665545	rs908730	chr2:58135011	0.726177	0.9711	4e-09
rs968653	Waist circumference adjusted for body mass index	31669095	rs2678904	chr2:58137755	0.745787	0.976079	7e-19
rs968653	Brain rsFMRI measurement (functional connectivity) (Net100_Pair28_47)	35393594	rs2678904	chr2:58137755	0.745787	0.976079	6e-12
rs968653	Cortical surface area	34560273	rs2678904	chr2:58137755	0.745787	0.976079	1e-17
rs968653	Brain morphology (MOSTest)	35164939	rs2678904	chr2:58137755	0.745787	0.976079	2e-23
rs968653	Genetic generalized epilepsy	37653029	rs2678901	chr2:58138651	0.741611	0.971343	1e-18
rs968653	Brain rsFMRI measurement (functional connectivity) (Net100_Pair15_45)	35393594	rs2678871	chr2:58153602	0.735393	0.971246	4e-13
rs968653	Vertex-wise sulcal depth	34910505	rs2678871	chr2:58153602	0.735393	0.971246	9e-59
rs968653	Whole brain restricted isotropic diffusion (multivariate analysis)	35505052	rs2139053	chr2:58156539	0.828331	0.972543	1e-16
rs968653	Schizophrenia	35396580	rs2139054	chr2:58156583	0.744743	0.971391	6e-21
rs968653	Vertex-wise cortical thickness	34910505	rs2678880	chr2:58158283	0.746856	0.980799	6e-49
rs968653	Cortical thickness	34560273	rs2678880	chr2:58158283	0.746856	0.980799	1e-17
rs968653	Neuroticism conditioned on cognitive performance (multi-trait conditioning and joint analysis)	33349686	rs2717031	chr2:58166468	0.738494	0.971295	1e-10
rs968653	Neuroticism conditioned on educational attainment (multi-trait conditioning and joint analysis)	33349686	rs2717031	chr2:58166468	0.738494	0.971295	3e-11
rs968653	Neuroticism conditioned on average household income before tax (multi-trait conditioning and joint analysis)	33349686	rs2717031	chr2:58166468	0.738494	0.971295	4e-11
rs968653	Irritable mood	29500382	rs2717033	chr2:58166769	0.741611	0.971343	3e-08
rs968653	Subjective well-being (MTAG)	29292387	rs2678892	chr2:58167140	0.741611	0.971343	3e-08
rs968653	Common executive function	36150907	rs2678892	chr2:58167140	0.741611	0.971343	1e-09
rs968653	Neuroticism conditioned on Townsend deprivation index (multi-trait conditioning and joint analysis)	33349686	rs2678893	chr2:58167143	0.717093	0.970953	6e-11
rs968653	Neuroticism conditioned on self-rated math ability (multi-trait conditioning and joint analysis)	33349686	rs2678893	chr2:58167143	0.717093	0.970953	1e-08
rs968653	Neuroticism conditioned on highest math class (multi-trait conditioning and joint analysis)	33349686	rs2678893	chr2:58167143	0.717093	0.970953	8e-10
rs968653	Depressive symptoms	29292387	rs2717036	chr2:58168098	0.738494	0.971295	9e-10
rs968653	Neuroticism (MTAG)	29292387	rs2717036	chr2:58168098	0.738494	0.971295	6e-11
rs968653	Depressive symptoms (MTAG)	29292387	rs2717036	chr2:58168098	0.738494	0.971295	1e-11
rs968653	Neuroticism	27067015	rs2678897	chr2:58169418	0.726063	0.957159	4e-07
rs968653	Neuroticism	30595370	rs2678897	chr2:58169418	0.726063	0.957159	2e-11
rs968653	Well-being spectrum (multivariate analysis)	30643256	rs2678897	chr2:58169418	0.726063	0.957159	8e-12
rs968653	Depressive symptoms	30643256	rs2678897	chr2:58169418	0.726063	0.957159	2e-11
rs968653	Experiencing mood swings	29500382	rs2678897	chr2:58169418	0.726063	0.957159	3e-09
rs968653	Neuroticism	30643256	rs2678897	chr2:58169418	0.726063	0.957159	2e-11
rs968653	Self-reported math ability	30038396	rs2678897	chr2:58169418	0.726063	0.957159	9e-15
rs968653	Self-reported math ability (MTAG)	30038396	rs2678897	chr2:58169418	0.726063	0.957159	2e-13
rs968653	Smoking initiation	33082346	rs1518393	chr2:58171220	0.74789	0.971439	4e-08
rs968653	Smoking initiation (ever regular vs never regular)	30643251	rs1518393	chr2:58171220	0.74789	0.971439	1e-10
rs968653	Smoking initiation (ever regular vs never regular) (MTAG)	30643251	rs1518393	chr2:58171220	0.74789	0.971439	1e-13
rs968653	Daytime nap	33568662	rs1518394	chr2:58171287	0.74789	0.971439	1e-08
rs968653	Cortical surface area (min-P)	32665545	rs2717041	chr2:58172107	0.723135	0.971051	2e-08
rs968653	Bread consumption (slices per week) (UKB data field 1438)	32193382	rs2717041	chr2:58172107	0.723135	0.971051	3e-15
rs968653	Depressed affect	29942085	rs2717043	chr2:58179019	0.817732	0.97241	2e-10
rs968653	Neuroticism	29500382	rs2717043	chr2:58179019	0.817732	0.97241	2e-10
rs968653	Depression	33859377	rs2717043	chr2:58179019	0.817732	0.97241	7e-27
rs968653	Depression	29942085	rs12713370	chr2:58200748	0.791109	0.97663	2e-09
rs968653	Depressive symptoms	32606422	rs12713370	chr2:58200748	0.791109	0.97663	2e-09
rs968653	Neuroticism	32231276	rs1518395	chr2:58208074	0.794468	0.976668	1e-06
rs968653	Positive affect	30643256	rs1518395	chr2:58208074	0.794468	0.976668	4e-10
rs968653	Life satisfaction	30643256	rs1518395	chr2:58208074	0.794468	0.976668	7e-09
rs968653	Schizophrenia	28991256	rs1518395	chr2:58208074	0.794468	0.976668	4e-13
rs968653	Major depressive disorder	27479909	rs1518395	chr2:58208074	0.794468	0.976668	4e-12
rs968653	Schizophrenia	30285260	rs1518395	chr2:58208074	0.794468	0.976668	1e-12
rs968653	Opioid use disorder (MTAG)	37156939	rs6545677	chr2:58211509	0.839736	0.977156	2e-09
rs968653	Cannabis use disorder (MTAG)	37156939	rs6545677	chr2:58211509	0.839736	0.977156	1e-08
rs968653	Smoking initiation (MTAG)	37156939	rs6545677	chr2:58211509	0.839736	0.977156	1e-09
rs968653	Schizophrenia	19571808	rs2312147	chr2:58222928	0.822715	0.981517	3e-07
rs968653	Feeling miserable	29500382	rs2312147	chr2:58222928	0.822715	0.981517	2e-13
rs968653	Age at first sexual intercourse	34211149	rs961522	chr2:58272502	0.84896	0.990803	9e-23
rs968653	Hip circumference adjusted for BMI	34021172	rs961522	chr2:58272502	0.84896	0.990803	1e-10
rs968653	Height	36224396	rs961522	chr2:58272502	0.84896	0.990803	1e-37
rs968653	Waist-to-hip ratio adjusted for BMI	30239722	rs986512	chr2:58275666	0.965731	0.995601	2e-09
rs968653	Highest math class taken (MTAG)	30038396	rs10205421	chr2:58297664	0.991332	1	7e-09
rs968653	Highest math class taken	30038396	rs10205421	chr2:58297664	0.991332	1	5e-13
rs968653	Neuroticism	29942085	rs10188070	chr2:58299326	0.995654	1	1e-09
rs968653	Experiencing mood swings	29500382	rs10188070	chr2:58299326	0.995654	1	2e-08
rs968653	Neuroticism	29500382	rs10188070	chr2:58299326	0.995654	1	6e-10
rs968653	Waist circumference adjusted for body mass index	34021172	rs13018289	chr2:58344792	0.619264	0.982197	3e-11
rs968653	A body shape index	34021172	rs13018289	chr2:58344792	0.619264	0.982197	6e-11
rs968653	Waist-to-hip ratio adjusted for BMI	31669095	rs848286	chr2:58394543	0.846369	0.972762	2e-09
rs968653	Feeling miserable	29500382	rs848286	chr2:58394543	0.846369	0.972762	2e-11
rs968653	Waist-to-hip ratio adjusted for BMI	34021172	rs1100190	chr2:58399905	0.813172	0.907687	7e-10
rs968653	Waist-hip index	34021172	rs1100190	chr2:58399905	0.813172	0.907687	8e-11
rs968653	Fruit consumption	32066663	rs72618695	chr2:58462616	0.832685	0.92865	5e-10
rs968653	Experiencing mood swings	29500382	rs11690710	chr2:58484172	0.849948	0.934014	2e-08
rs968653	Waist-to-hip ratio adjusted for BMI	34021172	rs138378949	chr2:58491770	0.607494	0.840884	2e-09
rs968653	Waist circumference adjusted for body mass index	34021172	rs138378949	chr2:58491770	0.607494	0.840884	9e-11
rs968653	Waist-hip index	34021172	rs138378949	chr2:58491770	0.607494	0.840884	3e-10
rs968653	A body shape index	34021172	rs138378949	chr2:58491770	0.607494	0.840884	1e-11
rs968653	Feeling miserable	29500382	rs59187049	chr2:58494656	0.61448	0.853518	5e-10
rs76729733	Highest math class taken (MTAG)	30038396	rs76729733	chr2:64529390	1	1	3e-09
rs76729733	Self-reported math ability	30038396	rs76729733	chr2:64529390	1	1	1e-10
rs76729733	Self-reported math ability (MTAG)	30038396	rs76729733	chr2:64529390	1	1	2e-10
rs76729733	Highest math class taken	30038396	rs76729733	chr2:64529390	1	1	8e-09
rs4459682	Insomnia	30804565	rs11684146	chr2:147400900	0.905219	0.959168	1e-08
rs4459682	Insomnia	30804565	rs6756610	chr2:147480394	0.936387	0.987548	1e-09
rs4459682	Insomnia	35835914	rs62167788	chr2:147482079	0.944416	0.99583	3e-10
rs4459682	Insomnia	35835914	rs62167788	chr2:147482079	0.944416	0.99583	5e-12
rs13385068	C-reactive protein levels	31900758	rs6433282	chr2:172039547	0.654515	0.984933	1e-10
rs4675617	Height	34594039	rs13014796	chr2:200321050	0.928035	0.966562	2e-21
rs4675617	Self-reported math ability (MTAG)	30038396	rs13014796	chr2:200321050	0.928035	0.966562	5e-26
rs4675617	Height	30595370	rs114693875	chr2:200323452	0.953703	0.979851	2e-22
rs4675617	Edge-level brain connectivity (multivariate analysis)	36800424	rs114693875	chr2:200323452	0.953703	0.979851	2e-09
rs4675617	Cortical thickness	34560273	rs114693875	chr2:200323452	0.953703	0.979851	2e-11
rs4675617	Vertex-wise cortical thickness	34910505	rs4675617	chr2:200342749	1	1	4e-14
rs4675617	Facial morphology (segment 18)	33288918	rs4675617	chr2:200342749	1	1	3e-13
rs4675617	Self-reported math ability	30038396	rs4675617	chr2:200342749	1	1	2e-21
rs4675617	Highest math class taken	30038396	rs4675617	chr2:200342749	1	1	5e-18
rs4675617	General cognitive ability	29844566	rs35731967	chr2:200373261	0.798428	0.932132	2e-06
rs4675617	Intelligence	29942086	rs35731967	chr2:200373261	0.798428	0.932132	2e-09
rs4675617	Intelligence (MTAG)	29326435	rs17443541	chr2:200402624	0.799676	0.938768	3e-08
rs4675617	Cognitive performance (MTAG)	30038396	rs17443541	chr2:200402624	0.799676	0.938768	4e-14
rs4675617	Highest math class taken (MTAG)	30038396	rs13020883	chr2:200447031	0.683498	0.852474	2e-23
rs4675617	Heel bone mineral density	28869591	rs4675694	chr2:200450012	0.678371	0.846332	6e-16
rs4675617	Heel bone mineral density	28869591	rs4675694	chr2:200450012	0.678371	0.846332	4e-12
rs4675617	Heel bone mineral density	30048462	rs4675694	chr2:200450012	0.678371	0.846332	2e-42
rs4675617	Educational attainment (years of education)	30038396	rs6711399	chr2:200462840	0.607965	0.797895	1e-08
rs4675617	Educational attainment (MTAG)	30038396	rs6711399	chr2:200462840	0.607965	0.797895	6e-14
rs4675617	Educational attainment	35361970	rs6711399	chr2:200462840	0.607965	0.797895	3e-21
rs4675617	Heel bone mineral density	30598549	rs13017811	chr2:200464560	0.678371	0.846332	1e-50
rs4675617	Heel bone mineral density	30048462	rs13017811	chr2:200464560	0.678371	0.846332	1e-42
rs4675617	Facial pigmentation measurement (UV light)	32835660	rs12693889	chr2:200473658	0.607965	0.797895	2e-11
rs4675617	Facial pigmentation measurement (polar light)	32835660	rs12693889	chr2:200473658	0.607965	0.797895	1e-09
rs4675617	Educational attainment (years of education)	30038396	rs12693889	chr2:200473658	0.607965	0.797895	5e-10
rs4675617	Methotrexate-induced liver injury in rheumatoid arthritis	36708065	rs12693889	chr2:200473658	0.607965	0.797895	5e-06
rs4675617	Heel bone mineral density	30595370	rs1961468	chr2:200487885	0.683498	0.852474	1e-36
rs16827587	Height	36224396	rs3792069	chr2:231672572	0.865996	0.954807	3e-14
rs9854328	Sleep duration	30846698	rs13088093	chr3:135838598	0.721614	0.958693	8e-12
rs9854328	Sleep duration	37384397	rs113021516	chr3:135874294	0.729408	0.963856	6e-12
rs9854328	Coronary artery disease	29212778	rs73222236	chr3:135888642	0.729408	0.963856	1e-08
rs9854328	Worry	29942085	rs589092	chr3:135979698	0.647168	0.994812	1e-08
rs9854328	Cognitive performance	30038396	rs60614489	chr3:135986978	0.795361	0.989911	5e-08
rs9854328	Sleep duration	30804565	rs9843801	chr3:136000746	0.794879	0.984965	6e-10
rs9854328	Gamma glutamyl transpeptidase	34594039	rs9868120	chr3:136165076	0.792094	0.994905	7e-25
rs9854328	Liver enzyme levels (gamma-glutamyl transferase)	33972514	rs9868120	chr3:136165076	0.792094	0.994905	2e-23
rs9854328	Blood urea nitrogen levels	34272381	rs9812319	chr3:136238860	0.803488	0.994955	3e-23
rs9854328	Estimated glomerular filtration rate (cystatin c)	34272381	rs9812319	chr3:136238860	0.803488	0.994955	2e-17
rs9854328	Estimated glomerular filtration rate (creatinine)	34272381	rs9812319	chr3:136238860	0.803488	0.994955	9e-15
rs9854328	Height	36224396	rs9812319	chr3:136238860	0.803488	0.994955	3e-22
rs9854328	Serum creatinine levels	34594039	rs9858457	chr3:136249577	0.807836	1	6e-17
rs9854328	LDL cholesterol levels	32203549	rs3932048	chr3:136258924	0.762177	0.994766	6e-10
rs9854328	Apolipoprotein B levels	32203549	rs3932048	chr3:136258924	0.762177	0.994766	4e-13
rs9854328	Serum total protein levels	34594039	rs9876771	chr3:136384912	0.807836	1	6e-27
rs9854328	Waist circumference adjusted for body mass index	34021172	rs9813590	chr3:136436323	0.893939	0.990678	2e-08
rs9854328	Number of decayed, missing and filled tooth surfaces or use of dentures	31235808	rs61790808	chr3:136443008	0.890121	0.995296	9e-09
rs9854328	Dentures	31235808	rs61790808	chr3:136443008	0.890121	0.995296	1e-07
rs9854328	Total cholesterol levels	34887591	rs6771713	chr3:136450593	0.71854	0.994543	3e-09
rs9854328	Attention deficit hyperactivity disorder or autism spectrum disorder or intelligence (pleiotropy)	35764056	rs6789329	chr3:136476862	0.841787	0.990294	3e-10
rs9854328	Neuroticism	29942085	rs6795372	chr3:136483890	0.893939	0.990678	2e-10
rs9854328	Depressed affect	29942085	rs6795372	chr3:136483890	0.893939	0.990678	1e-09
rs9854328	General factor of neuroticism	30867560	rs6795372	chr3:136483890	0.893939	0.990678	4e-09
rs9854328	Intelligence	29942086	rs9853960	chr3:136487989	0.846115	0.995132	2e-09
rs9854328	Liver enzyme levels (alanine transaminase)	33972514	rs1872240	chr3:136503896	0.71573	1	8e-24
rs7685059	Self-reported math ability (MTAG)	30038396	rs28608151	chr4:28333484	0.93978	0.987472	6e-11
rs7685059	Self-reported math ability	30038396	rs7685059	chr4:28347050	1	1	3e-11
rs7685059	Post-traumatic stress disorder (mental health questionnaire or predicted)	35181757	rs11933210	chr4:28366022	0.619959	0.895077	3e-08
rs13107325	Intelligence (MTAG)	29326435	rs1813006	chr4:103001649	0.607233	0.909467	2e-13
rs13107325	Hemoglobin levels	32327693	rs1813006	chr4:103001649	0.607233	0.909467	1e-17
rs13107325	Free cholesterol to total lipids ratio in medium LDL	35213538	rs1813006	chr4:103001649	0.607233	0.909467	2e-09
rs13107325	Diastolic blood pressure x depressive symptoms interaction (2df test)	34734193	rs1813006	chr4:103001649	0.607233	0.909467	3e-08
rs13107325	Addiction risk factors	37250466	rs1813006	chr4:103001649	0.607233	0.909467	3e-12
rs13107325	Osteoarthritis	36411363	rs1813006	chr4:103001649	0.607233	0.909467	9e-07
rs13107325	Osteoarthritis	36411363	rs1813006	chr4:103001649	0.607233	0.909467	6e-07
rs13107325	Osteoarthritis	36411363	rs1813006	chr4:103001649	0.607233	0.909467	3e-12
rs13107325	Osteoarthritis	36411363	rs1813006	chr4:103001649	0.607233	0.909467	3e-12
rs13107325	Mean arterial pressure x alcohol consumption interaction (2df test)	29912962	rs35225200	chr4:103146888	0.848139	1	1e-12
rs13107325	Low hand grip strength (60 years and older) (EWGSOP)	33510174	rs35225200	chr4:103146888	0.848139	1	3e-08
rs13107325	Autism spectrum disorder or schizophrenia	28540026	rs35225200	chr4:103146888	0.848139	1	2e-12
rs13107325	Phospholipids to total lipids ratio in very large HDL	35213538	rs35225200	chr4:103146888	0.848139	1	6e-10
rs13107325	Cognitive ability, years of educational attainment or schizophrenia (pleiotropy)	31374203	rs35225200	chr4:103146888	0.848139	1	4e-13
rs13107325	Triglycerides	34594039	rs35225200	chr4:103146888	0.848139	1	5e-13
rs13107325	Anorexia nervosa, attention-deficit/hyperactivity disorder, autism spectrum disorder, bipolar disorder, major depression, obsessive-compulsive disorder, schizophrenia, or Tourette syndrome (pleiotropy)	31835028	rs35225200	chr4:103146888	0.848139	1	1e-10
rs13107325	Cholesterol in very large HDL (UKB data field 23554)	36764567	rs35225200	chr4:103146888	0.848139	1	7e-11
rs13107325	Concentration of very large HDL particles (UKB data field 23551)	36764567	rs35225200	chr4:103146888	0.848139	1	1e-10
rs13107325	Cholesterol to total lipids in IDL percentage (UKB data field 23610)	36764567	rs35225200	chr4:103146888	0.848139	1	5e-11
rs13107325	Cholesteryl esters to total lipids in IDL percentage (UKB data field 23611)	36764567	rs35225200	chr4:103146888	0.848139	1	2e-12
rs13107325	Triglycerides to total lipids in IDL percentage (UKB data field 23613)	36764567	rs35225200	chr4:103146888	0.848139	1	8e-11
rs13107325	Non-response to survey questionnaires: "I don't know" item	37386106	rs35225200	chr4:103146888	0.848139	1	1e-10
rs13107325	Schizophrenia	25056061	rs35518360	chr4:103146890	0.848139	1	8e-15
rs13107325	ST2 protein levels	33067605	rs35518360	chr4:103146890	0.848139	1	4e-10
rs13107325	Body mass index	28552196	rs35518360	chr4:103146890	0.848139	1	4e-06
rs13107325	Free cholesterol to total lipids ratio in large HDL	35213538	rs35518360	chr4:103146890	0.848139	1	5e-08
rs13107325	Phospholipids to total lipids ratio in large VLDL	35213538	rs35518360	chr4:103146890	0.848139	1	9e-17
rs13107325	Cholesterol to total lipids ratio in IDL	35213538	rs35518360	chr4:103146890	0.848139	1	2e-14
rs13107325	Phospholipids to total lipids ratio in IDL	35213538	rs35518360	chr4:103146890	0.848139	1	6e-09
rs13107325	Triglycerides to total lipids ratio in large HDL	35213538	rs35518360	chr4:103146890	0.848139	1	2e-10
rs13107325	Cholesteryl esters to total lipids ratio in IDL	35213538	rs35518360	chr4:103146890	0.848139	1	2e-16
rs13107325	Diastolic blood pressure x low social support interaction (2df test)	34734193	rs35518360	chr4:103146890	0.848139	1	1e-11
rs13107325	Free cholesterol to total lipids in large LDL percentage (UKB data field 23617)	36764567	rs35518360	chr4:103146890	0.848139	1	1e-09
rs13107325	Total lipids in very large HDL (UKB data field 23552)	36764567	rs35518360	chr4:103146890	0.848139	1	5e-11
rs13107325	Cholesteryl esters in very large HDL (UKB data field 23555)	36764567	rs35518360	chr4:103146890	0.848139	1	9e-12
rs13107325	Phospholipids in very large HDL (UKB data field 23553)	36764567	rs35518360	chr4:103146890	0.848139	1	4e-11
rs13107325	Cholesteryl esters to total lipids in very small VLDL percentage (UKB data field 23606)	36764567	rs35518360	chr4:103146890	0.848139	1	1e-10
rs13107325	Concentration of large HDL particles (UKB data field 23558)	36764567	rs35518360	chr4:103146890	0.848139	1	1e-17
rs13107325	Phospholipids in large HDL (UKB data field 23560)	36764567	rs35518360	chr4:103146890	0.848139	1	2e-18
rs13107325	Total lipids in large HDL (UKB data field 23559)	36764567	rs35518360	chr4:103146890	0.848139	1	6e-18
rs13107325	Triglycerides to total lipids in small HDL percentage (UKB data field 23648)	36764567	rs35518360	chr4:103146890	0.848139	1	1e-11
rs13107325	Free cholesterol in large HDL (UKB data field 23563)	36764567	rs35518360	chr4:103146890	0.848139	1	5e-17
rs13107325	Cholesterol in large HDL (UKB data field 23561)	36764567	rs35518360	chr4:103146890	0.848139	1	1e-16
rs13107325	Phospholipids to total lipids in large VLDL percentage (UKB data field 23589)	36764567	rs35518360	chr4:103146890	0.848139	1	5e-15
rs13107325	Average diameter for HDL particles (UKB data field 23433)	36764567	rs35518360	chr4:103146890	0.848139	1	4e-15
rs13107325	Triglycerides to phosphoglycerides ratio (UKB data field 23435)	36764567	rs35518360	chr4:103146890	0.848139	1	1e-10
rs13107325	Systolic blood pressure	27618452	rs13107325	chr4:103188709	1	1	5e-11
rs13107325	Diastolic blood pressure	27618452	rs13107325	chr4:103188709	1	1	2e-14
rs13107325	Childhood body mass index	26604143	rs13107325	chr4:103188709	1	1	4e-07
rs13107325	Childhood body mass index	26604143	rs13107325	chr4:103188709	1	1	1e-08
rs13107325	Schizophrenia	26198764	rs13107325	chr4:103188709	1	1	2e-12
rs13107325	Body mass index	26426971	rs13107325	chr4:103188709	1	1	4e-16
rs13107325	Waist-to-hip ratio adjusted for BMI	31669095	rs13107325	chr4:103188709	1	1	3e-19
rs13107325	Hypertension	31879980	rs13107325	chr4:103188709	1	1	5e-12
rs13107325	Lung function (FVC)	30595370	rs13107325	chr4:103188709	1	1	9e-18
rs13107325	Systolic blood pressure	30595370	rs13107325	chr4:103188709	1	1	1e-36
rs13107325	Hematocrit	32888493	rs13107325	chr4:103188709	1	1	2e-40
rs13107325	Hemoglobin	32888494	rs13107325	chr4:103188709	1	1	7e-32
rs13107325	General cognitive ability	29844566	rs13107325	chr4:103188709	1	1	8e-17
rs13107325	Hematocrit	32888493	rs13107325	chr4:103188709	1	1	3e-38
rs13107325	Schizophrenia	31740837	rs13107325	chr4:103188709	1	1	4e-13
rs13107325	Alcohol consumption (heavy vs. light/non-drinkers)	31998841	rs13107325	chr4:103188709	1	1	7e-09
rs13107325	Eczema	30595370	rs13107325	chr4:103188709	1	1	2e-10
rs13107325	Hematocrit	32888494	rs13107325	chr4:103188709	1	1	2e-31
rs13107325	Eosinophil percentage of white cells	32888494	rs13107325	chr4:103188709	1	1	4e-11
rs13107325	Hemoglobin concentration	32888493	rs13107325	chr4:103188709	1	1	1e-38
rs13107325	Hemoglobin concentration	32888493	rs13107325	chr4:103188709	1	1	1e-37
rs13107325	Blood pressure	21909110	rs13107325	chr4:103188709	1	1	1e-10
rs13107325	HDL cholesterol	20686565	rs13107325	chr4:103188709	1	1	7e-11
rs13107325	Systolic blood pressure	21909115	rs13107325	chr4:103188709	1	1	3e-14
rs13107325	Hypertension	21909115	rs13107325	chr4:103188709	1	1	5e-07
rs13107325	Diastolic blood pressure	21909115	rs13107325	chr4:103188709	1	1	2e-17
rs13107325	Body mass index	20935630	rs13107325	chr4:103188709	1	1	2e-13
rs13107325	HDL cholesterol	24097068	rs13107325	chr4:103188709	1	1	1e-15
rs13107325	Red blood cell count	32888493	rs13107325	chr4:103188709	1	1	1e-16
rs13107325	Alcohol use disorder	32451486	rs13107325	chr4:103188709	1	1	8e-19
rs13107325	Cortical thickness (MOSTest)	32665545	rs13107325	chr4:103188709	1	1	8e-38
rs13107325	Subcortical volume (MOSTest)	32665545	rs13107325	chr4:103188709	1	1	5e-73
rs13107325	Brain morphology (min-P)	32665545	rs13107325	chr4:103188709	1	1	2e-23
rs13107325	Cortical surface area (MOSTest)	32665545	rs13107325	chr4:103188709	1	1	5e-20
rs13107325	Subcortical volume (min-P)	32665545	rs13107325	chr4:103188709	1	1	1e-23
rs13107325	Red blood cell count	32888493	rs13107325	chr4:103188709	1	1	2e-14
rs13107325	Body mass index	25673413	rs13107325	chr4:103188709	1	1	3e-09
rs13107325	Body mass index	25673413	rs13107325	chr4:103188709	1	1	3e-07
rs13107325	Body mass index	25673413	rs13107325	chr4:103188709	1	1	2e-12
rs13107325	NT-proBNP levels in acute coronary syndrome	26908625	rs13107325	chr4:103188709	1	1	6e-10
rs13107325	Body fat percentage	30593698	rs13107325	chr4:103188709	1	1	4e-10
rs13107325	Body fat percentage	30593698	rs13107325	chr4:103188709	1	1	5e-10
rs13107325	Diastolic blood pressure	30578418	rs13107325	chr4:103188709	1	1	8e-12
rs13107325	Body mass index	30239722	rs13107325	chr4:103188709	1	1	4e-47
rs13107325	Diastolic blood pressure x alcohol consumption interaction (2df test)	29912962	rs13107325	chr4:103188709	1	1	2e-23
rs13107325	Diastolic blood pressure x alcohol consumption interaction (2df test)	29912962	rs13107325	chr4:103188709	1	1	4e-22
rs13107325	Systolic blood pressure	30578418	rs13107325	chr4:103188709	1	1	1e-17
rs13107325	Height	30595370	rs13107325	chr4:103188709	1	1	1e-21
rs13107325	Metabolic syndrome	31589552	rs13107325	chr4:103188709	1	1	4e-10
rs13107325	Male-pattern baldness	30573740	rs13107325	chr4:103188709	1	1	4e-20
rs13107325	HDL cholesterol levels	30926973	rs13107325	chr4:103188709	1	1	2e-06
rs13107325	Alcohol consumption (drinks per week)	30643258	rs13107325	chr4:103188709	1	1	1e-24
rs13107325	Liver fibrosis and steatohepatitis severity (MRI cT1 measure)	32247823	rs13107325	chr4:103188709	1	1	1e-133
rs13107325	Schizophrenia (MTAG)	32606422	rs13107325	chr4:103188709	1	1	8e-11
rs13107325	Brain morphology (MOSTest)	32665545	rs13107325	chr4:103188709	1	1	3e-124
rs13107325	Schizophrenia (MTAG)	32606422	rs13107325	chr4:103188709	1	1	5e-09
rs13107325	Body mass index	31669095	rs13107325	chr4:103188709	1	1	8e-39
rs13107325	Mean corpuscular volume	32888494	rs13107325	chr4:103188709	1	1	1e-10
rs13107325	Diastolic blood pressure	29615537	rs13107325	chr4:103188709	1	1	9e-10
rs13107325	Waist circumference adjusted for body mass index	31669095	rs13107325	chr4:103188709	1	1	5e-20
rs13107325	Intelligence	29942086	rs13107325	chr4:103188709	1	1	2e-21
rs13107325	Type 2 diabetes	32541925	rs13107325	chr4:103188709	1	1	3e-08
rs13107325	Mean arterial pressure	34594039	rs13107325	chr4:103188709	1	1	7e-17
rs13107325	Metabolic biomarkers (multivariate analysis)	33980691	rs13107325	chr4:103188709	1	1	5e-32
rs13107325	Aspartate aminotransferase levels	33980691	rs13107325	chr4:103188709	1	1	3e-54
rs13107325	Alanine aminotransferase levels	33980691	rs13107325	chr4:103188709	1	1	8e-10
rs13107325	Triglycerides	33980691	rs13107325	chr4:103188709	1	1	2e-14
rs13107325	A body shape index	34021172	rs13107325	chr4:103188709	1	1	2e-11
rs13107325	Waist-to-hip ratio adjusted for BMI	34021172	rs13107325	chr4:103188709	1	1	8e-13
rs13107325	High density lipoprotein cholesterol levels	33980691	rs13107325	chr4:103188709	1	1	5e-118
rs13107325	Body fat percentage	33980691	rs13107325	chr4:103188709	1	1	3e-28
rs13107325	Low density lipoprotein cholesterol levels	34887591	rs13107325	chr4:103188709	1	1	7e-15
rs13107325	Hematocrit	34594039	rs13107325	chr4:103188709	1	1	4e-24
rs13107325	High density lipoprotein cholesterol levels	34887591	rs13107325	chr4:103188709	1	1	3e-115
rs13107325	HDL cholesterol	34594039	rs13107325	chr4:103188709	1	1	6e-80
rs13107325	Vertex-wise cortical surface area	34910505	rs13107325	chr4:103188709	1	1	2e-24
rs13107325	Urine argininate* levels in chronic kidney disease	37277652	rs13107325	chr4:103188709	1	1	3e-12
rs13107325	Plasma argininate* levels in chronic kidney disease	37277652	rs13107325	chr4:103188709	1	1	2e-11
rs13107325	Hemoglobin	34594039	rs13107325	chr4:103188709	1	1	4e-25
rs13107325	Gamma glutamyl transpeptidase	34594039	rs13107325	chr4:103188709	1	1	2e-11
rs13107325	Vertex-wise cortical thickness	34910505	rs13107325	chr4:103188709	1	1	6e-175
rs13107325	High density lipoprotein cholesterol levels	34887591	rs13107325	chr4:103188709	1	1	1e-185
rs13107325	Waist-hip index	34021172	rs13107325	chr4:103188709	1	1	3e-14
rs13107325	Height	34594039	rs13107325	chr4:103188709	1	1	2e-17
rs13107325	Brussel sprout liking	35585065	rs13107325	chr4:103188709	1	1	1e-09
rs13107325	Vegetables liking	35585065	rs13107325	chr4:103188709	1	1	5e-08
rs13107325	Total cholesterol levels	34887591	rs13107325	chr4:103188709	1	1	6e-45
rs13107325	Total cholesterol levels	34887591	rs13107325	chr4:103188709	1	1	1e-34
rs13107325	IDP dMRI TBSS OD Cerebral peduncle R	33875891	rs13107325	chr4:103188709	1	1	1e-30
rs13107325	IDP dMRI TBSS OD Cerebral peduncle L	33875891	rs13107325	chr4:103188709	1	1	3e-31
rs13107325	IDP dMRI TBSS OD Anterior limb of internal capsule R	33875891	rs13107325	chr4:103188709	1	1	7e-10
rs13107325	IDP dMRI TBSS OD Anterior limb of internal capsule L	33875891	rs13107325	chr4:103188709	1	1	2e-20
rs13107325	AmygNuclei lh volume Cortical-nucleus	33875891	rs13107325	chr4:103188709	1	1	3e-19
rs13107325	AmygNuclei rh volume Accessory-Basal-nucleus	33875891	rs13107325	chr4:103188709	1	1	2e-15
rs13107325	AmygNuclei rh volume Central-nucleus	33875891	rs13107325	chr4:103188709	1	1	2e-53
rs13107325	AmygNuclei rh volume Medial-nucleus	33875891	rs13107325	chr4:103188709	1	1	1e-57
rs13107325	AmygNuclei rh volume Cortical-nucleus	33875891	rs13107325	chr4:103188709	1	1	2e-39
rs13107325	AmygNuclei lh volume Accessory-Basal-nucleus	33875891	rs13107325	chr4:103188709	1	1	4e-09
rs13107325	AmygNuclei lh volume Central-nucleus	33875891	rs13107325	chr4:103188709	1	1	2e-30
rs13107325	AmygNuclei lh volume Medial-nucleus	33875891	rs13107325	chr4:103188709	1	1	2e-36
rs13107325	aseg rh volume Pallidum	33875891	rs13107325	chr4:103188709	1	1	1e-18
rs13107325	aparc-DKTatlas rh thickness transversetemporal	33875891	rs13107325	chr4:103188709	1	1	2e-11
rs13107325	aparc-a2009s lh thickness G-cuneus	33875891	rs13107325	chr4:103188709	1	1	3e-17
rs13107325	aparc-a2009s rh thickness G-cuneus	33875891	rs13107325	chr4:103188709	1	1	1e-21
rs13107325	aparc-a2009s rh thickness G-oc-temp-med-Lingual	33875891	rs13107325	chr4:103188709	1	1	2e-13
rs13107325	aparc-a2009s rh thickness Pole-occipital	33875891	rs13107325	chr4:103188709	1	1	1e-22
rs13107325	aseg lh intensity Cerebellum-Cortex	33875891	rs13107325	chr4:103188709	1	1	3e-28
rs13107325	aseg lh intensity Putamen	33875891	rs13107325	chr4:103188709	1	1	7e-77
rs13107325	aseg lh intensity Pallidum	33875891	rs13107325	chr4:103188709	1	1	1e-37
rs13107325	BA-exvivo rh thickness BA4a	33875891	rs13107325	chr4:103188709	1	1	3e-14
rs13107325	BA-exvivo rh thickness V1	33875891	rs13107325	chr4:103188709	1	1	3e-22
rs13107325	BA-exvivo rh thickness V2	33875891	rs13107325	chr4:103188709	1	1	1e-22
rs13107325	aparc-DKTatlas lh thickness cuneus	33875891	rs13107325	chr4:103188709	1	1	6e-16
rs13107325	aparc-DKTatlas lh thickness lateraloccipital	33875891	rs13107325	chr4:103188709	1	1	8e-19
rs13107325	aparc-DKTatlas lh thickness paracentral	33875891	rs13107325	chr4:103188709	1	1	2e-11
rs13107325	aparc-DKTatlas lh thickness precentral	33875891	rs13107325	chr4:103188709	1	1	4e-09
rs13107325	aparc-DKTatlas rh thickness cuneus	33875891	rs13107325	chr4:103188709	1	1	7e-19
rs13107325	aparc-DKTatlas rh thickness lateraloccipital	33875891	rs13107325	chr4:103188709	1	1	1e-19
rs13107325	aparc-DKTatlas rh thickness lingual	33875891	rs13107325	chr4:103188709	1	1	2e-16
rs13107325	aparc-DKTatlas rh thickness paracentral	33875891	rs13107325	chr4:103188709	1	1	3e-13
rs13107325	aparc-DKTatlas rh thickness pericalcarine	33875891	rs13107325	chr4:103188709	1	1	4e-14
rs13107325	aseg lh intensity Accumbens-area	33875891	rs13107325	chr4:103188709	1	1	1e-80
rs13107325	aseg lh intensity VentralDC	33875891	rs13107325	chr4:103188709	1	1	5e-13
rs13107325	aseg rh intensity Cerebellum-Cortex	33875891	rs13107325	chr4:103188709	1	1	4e-23
rs13107325	aseg rh intensity Caudate	33875891	rs13107325	chr4:103188709	1	1	1e-11
rs13107325	aseg rh intensity Putamen	33875891	rs13107325	chr4:103188709	1	1	1e-77
rs13107325	wg lh intensity-contrast entorhinal	33875891	rs13107325	chr4:103188709	1	1	3e-15
rs13107325	wg lh intensity-contrast inferiorparietal	33875891	rs13107325	chr4:103188709	1	1	4e-10
rs13107325	aseg rh intensity Pallidum	33875891	rs13107325	chr4:103188709	1	1	9e-52
rs13107325	aseg rh intensity Accumbens-area	33875891	rs13107325	chr4:103188709	1	1	5e-97
rs13107325	wg lh intensity-contrast caudalmiddlefrontal	33875891	rs13107325	chr4:103188709	1	1	5e-11
rs13107325	ThalamNuclei lh volume PuI	33875891	rs13107325	chr4:103188709	1	1	3e-16
rs13107325	wg rh intensity-contrast precuneus	33875891	rs13107325	chr4:103188709	1	1	6e-21
rs13107325	wg rh intensity-contrast superiorparietal	33875891	rs13107325	chr4:103188709	1	1	2e-12
rs13107325	wg rh intensity-contrast supramarginal	33875891	rs13107325	chr4:103188709	1	1	2e-12
rs13107325	IDP SWI T2star left caudate	33875891	rs13107325	chr4:103188709	1	1	2e-28
rs13107325	IDP SWI T2star right caudate	33875891	rs13107325	chr4:103188709	1	1	1e-30
rs13107325	IDP dMRI TBSS L1 Cerebral peduncle R	33875891	rs13107325	chr4:103188709	1	1	1e-12
rs13107325	IDP dMRI TBSS L1 Cerebral peduncle L	33875891	rs13107325	chr4:103188709	1	1	7e-13
rs13107325	wg rh intensity-contrast parahippocampal	33875891	rs13107325	chr4:103188709	1	1	4e-13
rs13107325	wg rh intensity-contrast paracentral	33875891	rs13107325	chr4:103188709	1	1	1e-09
rs13107325	wg rh intensity-contrast isthmuscingulate	33875891	rs13107325	chr4:103188709	1	1	1e-13
rs13107325	wg rh intensity-contrast entorhinal	33875891	rs13107325	chr4:103188709	1	1	3e-13
rs13107325	wg rh intensity-contrast inferiorparietal	33875891	rs13107325	chr4:103188709	1	1	7e-13
rs13107325	wg lh intensity-contrast supramarginal	33875891	rs13107325	chr4:103188709	1	1	1e-09
rs13107325	aparc-Desikan lh thickness GlobalMeanThickness	33875891	rs13107325	chr4:103188709	1	1	1e-08
rs13107325	aparc-Desikan lh thickness cuneus	33875891	rs13107325	chr4:103188709	1	1	3e-16
rs13107325	aparc-Desikan lh thickness lateraloccipital	33875891	rs13107325	chr4:103188709	1	1	2e-18
rs13107325	aparc-Desikan lh thickness paracentral	33875891	rs13107325	chr4:103188709	1	1	7e-11
rs13107325	aparc-Desikan lh thickness precentral	33875891	rs13107325	chr4:103188709	1	1	3e-09
rs13107325	aparc-Desikan rh thickness GlobalMeanThickness	33875891	rs13107325	chr4:103188709	1	1	3e-11
rs13107325	aparc-Desikan rh thickness cuneus	33875891	rs13107325	chr4:103188709	1	1	5e-19
rs13107325	aparc-Desikan rh thickness lateraloccipital	33875891	rs13107325	chr4:103188709	1	1	3e-19
rs13107325	aparc-Desikan rh thickness lingual	33875891	rs13107325	chr4:103188709	1	1	3e-16
rs13107325	aparc-Desikan rh thickness paracentral	33875891	rs13107325	chr4:103188709	1	1	3e-13
rs13107325	aparc-Desikan rh thickness pericalcarine	33875891	rs13107325	chr4:103188709	1	1	4e-14
rs13107325	aparc-Desikan rh thickness transversetemporal	33875891	rs13107325	chr4:103188709	1	1	2e-11
rs13107325	BA-exvivo lh thickness BA4a	33875891	rs13107325	chr4:103188709	1	1	4e-14
rs13107325	BA-exvivo lh thickness BA4p	33875891	rs13107325	chr4:103188709	1	1	7e-11
rs13107325	BA-exvivo lh thickness V2	33875891	rs13107325	chr4:103188709	1	1	2e-19
rs13107325	IDP dMRI TBSS MO Cerebral peduncle R	33875891	rs13107325	chr4:103188709	1	1	3e-18
rs13107325	IDP dMRI TBSS MO Cerebral peduncle L	33875891	rs13107325	chr4:103188709	1	1	4e-19
rs13107325	IDP dMRI TBSS MD Cerebral peduncle L	33875891	rs13107325	chr4:103188709	1	1	7e-11
rs13107325	IDP dMRI TBSS ICVF Anterior limb of internal capsule R	33875891	rs13107325	chr4:103188709	1	1	9e-12
rs13107325	IDP dMRI TBSS ICVF Anterior limb of internal capsule L	33875891	rs13107325	chr4:103188709	1	1	8e-14
rs13107325	IDP dMRI TBSS ICVF Cerebral peduncle R	33875891	rs13107325	chr4:103188709	1	1	2e-36
rs13107325	IDP dMRI TBSS ICVF Cerebral peduncle L	33875891	rs13107325	chr4:103188709	1	1	4e-37
rs13107325	wg lh intensity-contrast posteriorcingulate	33875891	rs13107325	chr4:103188709	1	1	8e-10
rs13107325	wg lh intensity-contrast precentral	33875891	rs13107325	chr4:103188709	1	1	5e-11
rs13107325	wg lh intensity-contrast precuneus	33875891	rs13107325	chr4:103188709	1	1	1e-19
rs13107325	wg lh intensity-contrast inferiortemporal	33875891	rs13107325	chr4:103188709	1	1	2e-09
rs13107325	wg lh intensity-contrast isthmuscingulate	33875891	rs13107325	chr4:103188709	1	1	1e-15
rs13107325	wg lh intensity-contrast parahippocampal	33875891	rs13107325	chr4:103188709	1	1	4e-09
rs13107325	wg lh intensity-contrast paracentral	33875891	rs13107325	chr4:103188709	1	1	2e-12
rs13107325	wg lh intensity-contrast parsopercularis	33875891	rs13107325	chr4:103188709	1	1	1e-09
rs13107325	Medication use (agents acting on the renin-angiotensin system)	31015401	rs13107325	chr4:103188709	1	1	4e-10
rs13107325	Low hand grip strength (60 years and older) (EWGSOP)	33510174	rs13107325	chr4:103188709	1	1	7e-11
rs13107325	IDP T1 FAST ROIs R cerebellum VI	33875891	rs13107325	chr4:103188709	1	1	2e-19
rs13107325	IDP T1 FAST ROIs L caudate	33875891	rs13107325	chr4:103188709	1	1	3e-12
rs13107325	IDP T1 FAST ROIs R caudate	33875891	rs13107325	chr4:103188709	1	1	8e-14
rs13107325	IDP T1 FAST ROIs L putamen	33875891	rs13107325	chr4:103188709	1	1	2e-103
rs13107325	IDP T1 FAST ROIs R putamen	33875891	rs13107325	chr4:103188709	1	1	3e-104
rs13107325	IDP T1 FAST ROIs R cerebellum IX	33875891	rs13107325	chr4:103188709	1	1	1e-49
rs13107325	IDP T1 FAST ROIs V cerebellum X	33875891	rs13107325	chr4:103188709	1	1	1e-43
rs13107325	IDP T1 FAST ROIs L ventral striatum	33875891	rs13107325	chr4:103188709	1	1	1e-119
rs13107325	IDP T1 FAST ROIs R ventral striatum	33875891	rs13107325	chr4:103188709	1	1	2e-115
rs13107325	IDP T1 FAST ROIs brain stem	33875891	rs13107325	chr4:103188709	1	1	2e-25
rs13107325	IDP T1 FAST ROIs L cerebellum I-IV	33875891	rs13107325	chr4:103188709	1	1	3e-28
rs13107325	IDP T1 FAST ROIs L cerebellum V	33875891	rs13107325	chr4:103188709	1	1	4e-21
rs13107325	IDP T1 FAST ROIs L cerebellum VI	33875891	rs13107325	chr4:103188709	1	1	1e-18
rs13107325	IDP T1 FAST ROIs V cerebellum VIIIa	33875891	rs13107325	chr4:103188709	1	1	6e-27
rs13107325	IDP T1 FAST ROIs L cerebellum VIIIb	33875891	rs13107325	chr4:103188709	1	1	5e-34
rs13107325	IDP T1 FAST ROIs V cerebellum VIIIb	33875891	rs13107325	chr4:103188709	1	1	3e-30
rs13107325	IDP T1 FAST ROIs R cerebellum VIIIb	33875891	rs13107325	chr4:103188709	1	1	7e-31
rs13107325	IDP T1 FAST ROIs L cerebellum IX	33875891	rs13107325	chr4:103188709	1	1	4e-49
rs13107325	IDP T1 FAST ROIs V cerebellum IX	33875891	rs13107325	chr4:103188709	1	1	1e-93
rs13107325	Body mass index and systole blood pressure (pairwise)	33619380	rs13107325	chr4:103188709	1	1	2e-22
rs13107325	ThalamNuclei lh volume VAmc	33875891	rs13107325	chr4:103188709	1	1	4e-18
rs13107325	ThalamNuclei rh volume MGN	33875891	rs13107325	chr4:103188709	1	1	2e-13
rs13107325	IDP SWI T2star left pallidum	33875891	rs13107325	chr4:103188709	1	1	6e-53
rs13107325	IDP SWI T2star right pallidum	33875891	rs13107325	chr4:103188709	1	1	5e-67
rs13107325	ThalamNuclei rh volume VAmc	33875891	rs13107325	chr4:103188709	1	1	1e-15
rs13107325	QC SWI-to-T1 linear alignment discrepancy	33875891	rs13107325	chr4:103188709	1	1	3e-22
rs13107325	Osteoarthritis	30664745	rs13107325	chr4:103188709	1	1	8e-19
rs13107325	High density lipoprotein cholesterol levels	33339817	rs13107325	chr4:103188709	1	1	4e-10
rs13107325	Walking pace	33128006	rs13107325	chr4:103188709	1	1	6e-24
rs13107325	Schizophrenia	29483656	rs13107325	chr4:103188709	1	1	1e-16
rs13107325	Left-handedness	32989287	rs13107325	chr4:103188709	1	1	5e-14
rs13107325	Sleep duration (short sleep)	30846698	rs13107325	chr4:103188709	1	1	3e-13
rs13107325	Hand grip strength	29691431	rs13107325	chr4:103188709	1	1	4e-23
rs13107325	Adult body size	32376654	rs13107325	chr4:103188709	1	1	3e-28
rs13107325	Alcohol use disorder (consumption score)	30336701	rs13107325	chr4:103188709	1	1	3e-10
rs13107325	Edge-level brain connectivity (multivariate analysis)	36800424	rs13107325	chr4:103188709	1	1	2e-18
rs13107325	Osteoarthritis	34450027	rs13107325	chr4:103188709	1	1	3e-17
rs13107325	Cortical surface area	34560273	rs13107325	chr4:103188709	1	1	1e-17
rs13107325	Cortical thickness	34560273	rs13107325	chr4:103188709	1	1	1e-17
rs13107325	Liver enzyme levels (gamma-glutamyl transferase)	33972514	rs13107325	chr4:103188709	1	1	8e-14
rs13107325	Anterior thalamic nuclei volume	34006833	rs13107325	chr4:103188709	1	1	9e-13
rs13107325	Lateral thalamic nuclei volume	34006833	rs13107325	chr4:103188709	1	1	1e-12
rs13107325	Body mass index (joint analysis main effects and smoking interaction)	28443625	rs13107325	chr4:103188709	1	1	2e-10
rs13107325	Body mass index (joint analysis main effects and smoking interaction)	28443625	rs13107325	chr4:103188709	1	1	1e-08
rs13107325	BMI (adjusted for smoking behaviour)	28443625	rs13107325	chr4:103188709	1	1	3e-10
rs13107325	BMI (adjusted for smoking behaviour)	28443625	rs13107325	chr4:103188709	1	1	4e-09
rs13107325	BMI in non-smokers	28443625	rs13107325	chr4:103188709	1	1	1e-07
rs13107325	BMI in non-smokers	28443625	rs13107325	chr4:103188709	1	1	7e-07
rs13107325	Body mass index	25673413	rs13107325	chr4:103188709	1	1	1e-12
rs13107325	Systolic blood pressure	27841878	rs13107325	chr4:103188709	1	1	2e-21
rs13107325	Diastolic blood pressure	27841878	rs13107325	chr4:103188709	1	1	5e-33
rs13107325	Diastolic blood pressure	27841878	rs13107325	chr4:103188709	1	1	8e-11
rs13107325	Diastolic blood pressure	27841878	rs13107325	chr4:103188709	1	1	4e-11
rs13107325	Systolic blood pressure	27841878	rs13107325	chr4:103188709	1	1	3e-09
rs13107325	Systolic blood pressure	27841878	rs13107325	chr4:103188709	1	1	1e-08
rs13107325	Body mass index	28448500	rs13107325	chr4:103188709	1	1	1e-09
rs13107325	Body mass index	28448500	rs13107325	chr4:103188709	1	1	2e-10
rs13107325	Body mass index	28448500	rs13107325	chr4:103188709	1	1	5e-10
rs13107325	Body mass index	28448500	rs13107325	chr4:103188709	1	1	3e-10
rs13107325	Diastolic blood pressure	28739976	rs13107325	chr4:103188709	1	1	1e-13
rs13107325	Body mass index (joint analysis main effects and physical activity interaction)	28448500	rs13107325	chr4:103188709	1	1	2e-10
rs13107325	Body mass index (joint analysis main effects and physical activity interaction)	28448500	rs13107325	chr4:103188709	1	1	2e-09
rs13107325	Systolic blood pressure	28739976	rs13107325	chr4:103188709	1	1	6e-10
rs13107325	Body mass index (joint analysis main effects and physical activity interaction)	28448500	rs13107325	chr4:103188709	1	1	8e-10
rs13107325	Body mass index (joint analysis main effects and physical activity interaction)	28448500	rs13107325	chr4:103188709	1	1	2e-08
rs13107325	High density lipoprotein cholesterol levels	29507422	rs13107325	chr4:103188709	1	1	6e-21
rs13107325	High density lipoprotein cholesterol levels	29507422	rs13107325	chr4:103188709	1	1	6e-22
rs13107325	Low density lipoprotein cholesterol levels	29507422	rs13107325	chr4:103188709	1	1	8e-06
rs13107325	Body mass index in physically active individuals	28448500	rs13107325	chr4:103188709	1	1	2e-06
rs13107325	Body mass index in physically active individuals	28448500	rs13107325	chr4:103188709	1	1	4e-07
rs13107325	Body mass index in physically active individuals	28448500	rs13107325	chr4:103188709	1	1	4e-09
rs13107325	Body mass index in physically active individuals	28448500	rs13107325	chr4:103188709	1	1	1e-09
rs13107325	Total cholesterol levels	29507422	rs13107325	chr4:103188709	1	1	1e-09
rs13107325	Total cholesterol levels	29507422	rs13107325	chr4:103188709	1	1	5e-11
rs13107325	Intelligence (MTAG)	29326435	rs13107325	chr4:103188709	1	1	3e-18
rs13107325	Mean arterial pressure	27618448	rs13107325	chr4:103188709	1	1	1e-11
rs13107325	Body mass index	30239722	rs13107325	chr4:103188709	1	1	4e-47
rs13107325	Systolic blood pressure x alcohol consumption interaction (2df test)	29912962	rs13107325	chr4:103188709	1	1	1e-15
rs13107325	Alcohol consumption (drinks per week)	30679032	rs13107325	chr4:103188709	1	1	5e-17
rs13107325	Body mass index	26961502	rs13107325	chr4:103188709	1	1	4e-07
rs13107325	Systolic blood pressure	27618447	rs13107325	chr4:103188709	1	1	1e-07
rs13107325	Body mass index	29381148	rs13107325	chr4:103188709	1	1	8e-06
rs13107325	Low density lipoprotein cholesterol levels	32154731	rs13107325	chr4:103188709	1	1	1e-10
rs13107325	Triglyceride levels	32154731	rs13107325	chr4:103188709	1	1	5e-10
rs13107325	Waist-hip ratio	30595370	rs13107325	chr4:103188709	1	1	1e-20
rs13107325	Refractive error	32231278	rs13107325	chr4:103188709	1	1	4e-17
rs13107325	Apolipoprotein A1 levels	32203549	rs13107325	chr4:103188709	1	1	5e-82
rs13107325	HDL cholesterol levels	32203549	rs13107325	chr4:103188709	1	1	2e-108
rs13107325	Nucleus accumbens volume	31636452	rs13107325	chr4:103188709	1	1	8e-10
rs13107325	Body mass index	30239722	rs13107325	chr4:103188709	1	1	4e-47
rs13107325	Mean arterial pressure x alcohol consumption interaction (2df test)	29912962	rs13107325	chr4:103188709	1	1	4e-11
rs13107325	Waist-to-hip ratio adjusted for BMI	30239722	rs13107325	chr4:103188709	1	1	4e-19
rs13107325	Waist-to-hip ratio adjusted for BMI	30239722	rs13107325	chr4:103188709	1	1	4e-19
rs13107325	Body mass index	30595370	rs13107325	chr4:103188709	1	1	1e-36
rs13107325	Balding type 1	30595370	rs13107325	chr4:103188709	1	1	2e-10
rs13107325	Brain region volumes	31676860	rs13107325	chr4:103188709	1	1	7e-14
rs13107325	LDL cholesterol levels	32203549	rs13107325	chr4:103188709	1	1	6e-10
rs13107325	Triglyceride levels	32203549	rs13107325	chr4:103188709	1	1	6e-15
rs13107325	Risk-taking tendency (4-domain principal component model)	30643258	rs13107325	chr4:103188709	1	1	4e-13
rs13107325	Brain region volumes	31676860	rs13107325	chr4:103188709	1	1	2e-18
rs13107325	Parkinson's disease	32201043	rs13107325	chr4:103188709	1	1	7e-08
rs13107325	Brain region volumes	31676860	rs13107325	chr4:103188709	1	1	2e-15
rs13107325	Red blood cell count	30595370	rs13107325	chr4:103188709	1	1	6e-24
rs13107325	Youthful appearance (self-reported)	32339537	rs13107325	chr4:103188709	1	1	1e-12
rs13107325	Leisure sedentary behaviour (television watching)	32317632	rs13107325	chr4:103188709	1	1	2e-12
rs13107325	Spherical equivalent	32352494	rs13107325	chr4:103188709	1	1	3e-10
rs13107325	Hemoglobin levels	32327693	rs13107325	chr4:103188709	1	1	2e-24
rs13107325	Phosphoglycerides levels	35213538	rs13107325	chr4:103188709	1	1	7e-10
rs13107325	Phosphatidylcholine levels	35213538	rs13107325	chr4:103188709	1	1	4e-11
rs13107325	Free cholesterol levels in medium HDL	35213538	rs13107325	chr4:103188709	1	1	9e-23
rs13107325	Free cholesterol to total lipids ratio in medium HDL	35213538	rs13107325	chr4:103188709	1	1	9e-25
rs13107325	Cholesterol to total lipids ratio in medium LDL	35213538	rs13107325	chr4:103188709	1	1	6e-09
rs13107325	Triglycerides to total lipids ratio in medium HDL	35213538	rs13107325	chr4:103188709	1	1	3e-11
rs13107325	Triglycerides to total lipids ratio in medium LDL	35213538	rs13107325	chr4:103188709	1	1	2e-08
rs13107325	Cholesteryl ester levels in medium HDL	35213538	rs13107325	chr4:103188709	1	1	2e-22
rs13107325	Cholesterol to total lipids ratio in medium HDL	35213538	rs13107325	chr4:103188709	1	1	6e-14
rs13107325	Concentration of medium HDL particles	35213538	rs13107325	chr4:103188709	1	1	5e-21
rs13107325	Phospholipid levels in medium HDL	35213538	rs13107325	chr4:103188709	1	1	9e-17
rs13107325	Phospholipids to total lipids ratio in medium HDL	35213538	rs13107325	chr4:103188709	1	1	1e-15
rs13107325	Total lipid levels in medium HDL	35213538	rs13107325	chr4:103188709	1	1	4e-19
rs13107325	Triglycerides to total lipids ratio in small HDL	35213538	rs13107325	chr4:103188709	1	1	2e-14
rs13107325	Cholesteryl esters to total lipids ratio in medium HDL	35213538	rs13107325	chr4:103188709	1	1	4e-09
rs13107325	Ratio of monounsaturated fatty acids to total fatty acids	35213538	rs13107325	chr4:103188709	1	1	9e-09
rs13107325	Decaffeinated coffee consumption and/or alcohol use disorder score	35898629	rs13107325	chr4:103188709	1	1	4e-23
rs13107325	Decaffeinated coffee consumption and/or alcohol consumption score	35898629	rs13107325	chr4:103188709	1	1	7e-22
rs13107325	Decaffeinated coffee consumption or major depression disorder	35898629	rs13107325	chr4:103188709	1	1	2e-16
rs13107325	Decaffeinated coffee consumption and/or alcohol dependence and hazardous-use score	35898629	rs13107325	chr4:103188709	1	1	3e-24
rs13107325	Decaffeinated coffee consumption and/or lifetime cannabis use	35898629	rs13107325	chr4:103188709	1	1	1e-19
rs13107325	Decaffeinated coffee consumption and/or neuroticism	35898629	rs13107325	chr4:103188709	1	1	2e-16
rs13107325	Decaffeinated coffee consumption and/or insomnia	35898629	rs13107325	chr4:103188709	1	1	2e-16
rs13107325	Apolipoprotein A1 levels	35213538	rs13107325	chr4:103188709	1	1	7e-22
rs13107325	Free cholesterol levels in large HDL	35213538	rs13107325	chr4:103188709	1	1	5e-22
rs13107325	Total lipid levels in large HDL	35213538	rs13107325	chr4:103188709	1	1	2e-23
rs13107325	Free cholesterol levels in HDL	35213538	rs13107325	chr4:103188709	1	1	1e-24
rs13107325	Phospholipid levels in HDL	35213538	rs13107325	chr4:103188709	1	1	4e-22
rs13107325	Cholesterol levels in large HDL	35213538	rs13107325	chr4:103188709	1	1	4e-22
rs13107325	Phospholipid levels in large HDL	35213538	rs13107325	chr4:103188709	1	1	1e-23
rs13107325	Cholesteryl ester levels in HDL	35213538	rs13107325	chr4:103188709	1	1	4e-26
rs13107325	Triglycerides to total lipids ratio in IDL	35213538	rs13107325	chr4:103188709	1	1	8e-15
rs13107325	Free cholesterol to total lipids ratio in large LDL	35213538	rs13107325	chr4:103188709	1	1	3e-12
rs13107325	Total cholines levels	35213538	rs13107325	chr4:103188709	1	1	2e-11
rs13107325	Concentration of HDL particles	35213538	rs13107325	chr4:103188709	1	1	4e-19
rs13107325	Cholesteryl ester levels in large HDL	35213538	rs13107325	chr4:103188709	1	1	6e-22
rs13107325	Cholesterol to total lipids ratio in large LDL	35213538	rs13107325	chr4:103188709	1	1	3e-12
rs13107325	Total lipid levels in HDL	35213538	rs13107325	chr4:103188709	1	1	6e-24
rs13107325	Average diameter for HDL particles	35213538	rs13107325	chr4:103188709	1	1	4e-19
rs13107325	Cholesterol to total lipids ratio in large HDL	35213538	rs13107325	chr4:103188709	1	1	2e-10
rs13107325	Concentration of large HDL particles	35213538	rs13107325	chr4:103188709	1	1	2e-23
rs13107325	Cholesteryl esters to total lipids ratio in large HDL	35213538	rs13107325	chr4:103188709	1	1	6e-09
rs13107325	Triglycerides to total lipids ratio in large LDL	35213538	rs13107325	chr4:103188709	1	1	3e-12
rs13107325	Ratio of triglycerides to phosphoglycerides	35213538	rs13107325	chr4:103188709	1	1	3e-13
rs13107325	Total phospholipid levels in lipoprotein particles	35213538	rs13107325	chr4:103188709	1	1	4e-09
rs13107325	Total concentration of lipoprotein particles	35213538	rs13107325	chr4:103188709	1	1	2e-17
rs13107325	Aspartate aminotransferase levels	34594039	rs13107325	chr4:103188709	1	1	3e-42
rs13107325	Phospholipid levels in very large HDL	35213538	rs13107325	chr4:103188709	1	1	2e-13
rs13107325	Concentration of very large HDL particles	35213538	rs13107325	chr4:103188709	1	1	4e-14
rs13107325	Cholesteryl ester levels in very large HDL	35213538	rs13107325	chr4:103188709	1	1	1e-15
rs13107325	Cholesterol levels in very large HDL	35213538	rs13107325	chr4:103188709	1	1	4e-14
rs13107325	Free cholesterol to total lipids ratio in very large HDL	35213538	rs13107325	chr4:103188709	1	1	7e-17
rs13107325	Total lipid levels in very large HDL	35213538	rs13107325	chr4:103188709	1	1	9e-14
rs13107325	Sphingomyelin levels	35213538	rs13107325	chr4:103188709	1	1	5e-16
rs13107325	Free cholesterol levels in very large HDL	35213538	rs13107325	chr4:103188709	1	1	7e-09
rs13107325	Cholesterol to total lipids ratio in very small VLDL	35213538	rs13107325	chr4:103188709	1	1	3e-13
rs13107325	Phospholipids to total lipids ratio in very small VLDL	35213538	rs13107325	chr4:103188709	1	1	7e-16
rs13107325	Whole brain restricted directional diffusion (multivariate analysis)	35505052	rs13107325	chr4:103188709	1	1	7e-74
rs13107325	Triglycerides to total lipids ratio in very large HDL	35213538	rs13107325	chr4:103188709	1	1	3e-09
rs13107325	Whole brain restricted isotropic diffusion (multivariate analysis)	35505052	rs13107325	chr4:103188709	1	1	6e-125
rs13107325	Serum albumin levels	34594039	rs13107325	chr4:103188709	1	1	8e-33
rs13107325	Cholesteryl esters to total lipids ratio in very small VLDL	35213538	rs13107325	chr4:103188709	1	1	9e-15
rs13107325	Cholesteryl ester levels in chylomicrons and extremely large VLDL	35213538	rs13107325	chr4:103188709	1	1	5e-08
rs13107325	Glycine levels	35213538	rs13107325	chr4:103188709	1	1	3e-11
rs13107325	Estimated glomerular filtration rate (creatinine)	35710981	rs13107325	chr4:103188709	1	1	9e-09
rs13107325	Body mass index	34594039	rs13107325	chr4:103188709	1	1	1e-28
rs13107325	Triglycerides to total lipids ratio in very small VLDL	35213538	rs13107325	chr4:103188709	1	1	3e-10
rs13107325	HDL cholesterol levels	35213538	rs13107325	chr4:103188709	1	1	3e-26
rs13107325	Cholesterol levels in medium HDL	35213538	rs13107325	chr4:103188709	1	1	1e-22
rs13107325	Gastroesophageal reflux disease	34187846	rs13107325	chr4:103188709	1	1	2e-14
rs13107325	Vertex-wise sulcal depth	34910505	rs13107325	chr4:103188709	1	1	2e-54
rs13107325	Total esterified cholesterol levels	35213538	rs13107325	chr4:103188709	1	1	5e-08
rs13107325	Whole brain free water diffusion (multivariate analysis)	35505052	rs13107325	chr4:103188709	1	1	4e-45
rs13107325	Calcium levels	34594039	rs13107325	chr4:103188709	1	1	5e-42
rs13107325	Diastolic blood pressure	34594039	rs13107325	chr4:103188709	1	1	1e-21
rs13107325	Albumin levels	34321204	rs13107325	chr4:103188709	1	1	2e-19
rs13107325	Attention deficit hyperactivity disorder or autism spectrum disorder or intelligence (pleiotropy)	35764056	rs13107325	chr4:103188709	1	1	2e-22
rs13107325	Common executive function	36150907	rs13107325	chr4:103188709	1	1	1e-08
rs13107325	Intelligence	36150907	rs13107325	chr4:103188709	1	1	7e-10
rs13107325	Moderate-to-vigorous intensity physical activity during leisure time	36071172	rs13107325	chr4:103188709	1	1	2e-06
rs13107325	Systolic blood pressure	34594039	rs13107325	chr4:103188709	1	1	3e-11
rs13107325	Leisure screen time	36071172	rs13107325	chr4:103188709	1	1	2e-09
rs13107325	Red blood cell count	34594039	rs13107325	chr4:103188709	1	1	2e-19
rs13107325	Problematic alcohol use (MTAG)	36301540	rs13107325	chr4:103188709	1	1	6e-40
rs13107325	Maximum habitual alcohol consumption	36301540	rs13107325	chr4:103188709	1	1	9e-15
rs13107325	Maximum habitual alcohol consumption	36301540	rs13107325	chr4:103188709	1	1	7e-15
rs13107325	Maximum habitual alcohol consumption (MTAG)	36301540	rs13107325	chr4:103188709	1	1	6e-36
rs13107325	Triglyceride levels in non-type 2 diabetes	36269708	rs13107325	chr4:103188709	1	1	2e-10
rs13107325	2-oxoarginine levels	35050183	rs13107325	chr4:103188709	1	1	1e-11
rs13107325	Risk-taking behavior (multivariate analysis)	36324656	rs13107325	chr4:103188709	1	1	2e-17
rs13107325	Brain morphology (MOSTest)	35164939	rs13107325	chr4:103188709	1	1	6e-169
rs13107325	Drinks per week	36477530	rs13107325	chr4:103188709	1	1	2e-56
rs13107325	Alcohol use disorder (consumption score)	30940813	rs13107325	chr4:103188709	1	1	1e-25
rs13107325	Alcohol use disorder	30940813	rs13107325	chr4:103188709	1	1	3e-14
rs13107325	Alcohol use disorder	30940813	rs13107325	chr4:103188709	1	1	3e-14
rs13107325	Alcohol use disorder (consumption score)	30940813	rs13107325	chr4:103188709	1	1	2e-30
rs13107325	Cognitive performance	30038396	rs13107325	chr4:103188709	1	1	1e-23
rs13107325	Body mass index	29273807	rs13107325	chr4:103188709	1	1	5e-40
rs13107325	Brain imaging measurements	30305740	rs13107325	chr4:103188709	1	1	7e-39
rs13107325	Brain imaging measurements	30305740	rs13107325	chr4:103188709	1	1	2e-39
rs13107325	Brain imaging measurements	30305740	rs13107325	chr4:103188709	1	1	1e-42
rs13107325	Brain imaging measurements	30305740	rs13107325	chr4:103188709	1	1	2e-41
rs13107325	Cognitive performance (MTAG)	30038396	rs13107325	chr4:103188709	1	1	3e-18
rs13107325	Alcohol consumption (drinks per week) (MTAG)	30643251	rs13107325	chr4:103188709	1	1	1e-23
rs13107325	HDL cholesterol	30275531	rs13107325	chr4:103188709	1	1	2e-50
rs13107325	Educational attainment (years of education)	30038396	rs13107325	chr4:103188709	1	1	2e-18
rs13107325	Body mass index	30108127	rs13107325	chr4:103188709	1	1	3e-21
rs13107325	Educational attainment (MTAG)	30038396	rs13107325	chr4:103188709	1	1	2e-24
rs13107325	Shoulder impingement or rotator cuff tear	33482370	rs13107325	chr4:103188709	1	1	4e-08
rs13107325	Voxel-wise structural brain imaging measurements	30649180	rs13107325	chr4:103188709	1	1	2e-11
rs13107325	Voxel-wise structural brain imaging measurements	30649180	rs13107325	chr4:103188709	1	1	9e-18
rs13107325	Alcohol consumption (drinks per week)	30643251	rs13107325	chr4:103188709	1	1	2e-22
rs13107325	Platelet distribution width	32888494	rs13107325	chr4:103188709	1	1	1e-29
rs13107325	Alcohol consumption	31358974	rs13107325	chr4:103188709	1	1	1e-15
rs13107325	Self-reported math ability	30038396	rs13107325	chr4:103188709	1	1	5e-10
rs13107325	Insomnia	35835914	rs13107325	chr4:103188709	1	1	7e-24
rs13107325	Schizophrenia	35396580	rs13107325	chr4:103188709	1	1	3e-23
rs13107325	Systolic blood pressure	35762941	rs13107325	chr4:103188709	1	1	5e-36
rs13107325	Total cholesterol levels	34594039	rs13107325	chr4:103188709	1	1	3e-21
rs13107325	Diastolic blood pressure	35762941	rs13107325	chr4:103188709	1	1	6e-54
rs13107325	Serum uric acid levels	34594039	rs13107325	chr4:103188709	1	1	1e-15
rs13107325	Insomnia	35835914	rs13107325	chr4:103188709	1	1	1e-17
rs13107325	Medication use (agents acting on the renin-angiotensin system)	34594039	rs13107325	chr4:103188709	1	1	4e-10
rs13107325	Diastolic blood pressure x depressive symptoms interaction (2df test)	34734193	rs13107325	chr4:103188709	1	1	8e-11
rs13107325	Cognitive aspects of educational attainment	33414549	rs13107325	chr4:103188709	1	1	6e-23
rs13107325	Alcohol use disorder (consumption score)	33861876	rs13107325	chr4:103188709	1	1	4e-14
rs13107325	Brain shape (segment 20)	33821002	rs13107325	chr4:103188709	1	1	4e-12
rs13107325	Calcium levels	33887147	rs13107325	chr4:103188709	1	1	3e-48
rs13107325	Childhood body mass index	33045005	rs13107325	chr4:103188709	1	1	4e-08
rs13107325	Urate levels	33356394	rs13107325	chr4:103188709	1	1	3e-17
rs13107325	Node-level brain connectivity (multivariate analysis)	36800424	rs13107325	chr4:103188709	1	1	8e-09
rs13107325	Triglyceride levels	34887591	rs13107325	chr4:103188709	1	1	2e-37
rs13107325	Low density lipoprotein cholesterol levels	34887591	rs13107325	chr4:103188709	1	1	1e-17
rs13107325	Triglyceride levels	34887591	rs13107325	chr4:103188709	1	1	2e-27
rs13107325	Waist circumference adjusted for body mass index	34021172	rs13107325	chr4:103188709	1	1	2e-13
rs13107325	Free cholesterol in medium HDL (UKB data field 23570)	36764567	rs13107325	chr4:103188709	1	1	3e-17
rs13107325	Personality traits or cognitive traits (multivariate analysis)	37365406	rs13107325	chr4:103188709	1	1	1e-25
rs13107325	Cholesterol in medium HDL (UKB data field 23568)	36764567	rs13107325	chr4:103188709	1	1	2e-17
rs13107325	Cholesteryl esters in medium HDL (UKB data field 23569)	36764567	rs13107325	chr4:103188709	1	1	3e-17
rs13107325	Occipital thickness (unadjusted for global measures)	36893272	rs13107325	chr4:103188709	1	1	1e-10
rs13107325	Ventral frontal thickness (unadjusted for global measures)	36893272	rs13107325	chr4:103188709	1	1	2e-07
rs13107325	Medial temporal thickness (unadjusted for global measures)	36893272	rs13107325	chr4:103188709	1	1	2e-08
rs13107325	Temporal pole thickness (unadjusted for global measures)	36893272	rs13107325	chr4:103188709	1	1	5e-08
rs13107325	Drinks per week	36477530	rs13107325	chr4:103188709	1	1	3e-59
rs13107325	Ventromedial occipital thickness (unadjusted for global measures)	36893272	rs13107325	chr4:103188709	1	1	4e-26
rs13107325	Non-response to survey questionnaires: "prefer not to answer" item	37386106	rs13107325	chr4:103188709	1	1	7e-10
rs13107325	Phospholipids to total lipids in very small VLDL percentage (UKB data field 23604)	36764567	rs13107325	chr4:103188709	1	1	4e-11
rs13107325	Cholesteryl esters in large HDL (UKB data field 23562)	36764567	rs13107325	chr4:103188709	1	1	2e-16
rs13107325	Free cholesterol to total lipids in medium HDL percentage (UKB data field 23642)	36764567	rs13107325	chr4:103188709	1	1	1e-17
rs13107325	Cholesterol to total lipids in medium HDL percentage (UKB data field 23640)	36764567	rs13107325	chr4:103188709	1	1	1e-10
rs13107325	Phospholipids to total lipids in medium HDL percentage (UKB data field 23639)	36764567	rs13107325	chr4:103188709	1	1	1e-11
rs13107325	Concentration of medium HDL particles (UKB data field 23565)	36764567	rs13107325	chr4:103188709	1	1	4e-16
rs13107325	Phospholipids in medium HDL (UKB data field 23567)	36764567	rs13107325	chr4:103188709	1	1	5e-13
rs13107325	Total lipids in medium HDL (UKB data field 23566)	36764567	rs13107325	chr4:103188709	1	1	9e-15
rs13107325	Free cholesterol to total lipids in very large HDL percentage (UKB data field 23632)	36764567	rs13107325	chr4:103188709	1	1	1e-13
rs13107325	Triglyceride levels (MTAG)	36376304	rs13107325	chr4:103188709	1	1	1e-10
rs13107325	Myelin protein P0 levels	34648354	rs13107325	chr4:103188709	1	1	3e-25
rs13107325	Bifunctional heparan sulfate N-deacetylase/N-sulfotransferase 1 levels	34648354	rs13107325	chr4:103188709	1	1	9e-17
rs13107325	Protein kinase C-binding protein NELL1 levels	34648354	rs13107325	chr4:103188709	1	1	8e-13
rs13107325	Multi-trait sum score	37277458	rs13107325	chr4:103188709	1	1	1e-08
rs13107325	Alcohol use disorder (MTAG)	37156939	rs13107325	chr4:103188709	1	1	1e-18
rs13107325	High-density lipoprotein levels (MTAG)	36376304	rs13107325	chr4:103188709	1	1	2e-57
rs13107325	Intelligence	36378351	rs13107325	chr4:103188709	1	1	5e-23
rs13107325	Body mass index (MTAG)	36376304	rs13107325	chr4:103188709	1	1	4e-46
rs13107325	Obstructive sleep apnea	36989840	rs13107325	chr4:103188709	1	1	6e-13
rs13107325	Protein SET levels	34648354	rs13107325	chr4:103188709	1	1	4e-14
rs13107325	Argininate levels	36635386	rs13107325	chr4:103188709	1	1	7e-19
rs13107325	Non-surgical knee osteoarthritis	36376028	rs13107325	chr4:103188709	1	1	9e-08
rs13107325	Cyclic AMP-dependent transcription factor ATF-6 alpha levels	34648354	rs13107325	chr4:103188709	1	1	1e-19
rs13107325	Hemoglobin concentration	35964923	rs13107325	chr4:103188709	1	1	9e-11
rs13107325	Heparan-sulfate 6-O-sulfotransferase 1 levels	34648354	rs13107325	chr4:103188709	1	1	1e-12
rs13107325	Genetically independent pain phenotypes (GIP1)	32587327	rs13107325	chr4:103188709	1	1	9e-10
rs13107325	Neck pain or shoulder pain	32587327	rs13107325	chr4:103188709	1	1	2e-08
rs13107325	Gastroesophageal reflux disease or posttraumatic stress disorder (pleiotropy)	36753304	rs13107325	chr4:103188709	1	1	4e-08
rs13107325	Gastroesophageal reflux disease or schizophrenia (pleiotropy)	36753304	rs13107325	chr4:103188709	1	1	2e-14
rs13107325	Femur length to body height ratio	37471560	rs13107325	chr4:103188709	1	1	3e-43
rs13107325	HDL cholesterol levels (UKB data field 23406)	36764567	rs13107325	chr4:103188709	1	1	2e-19
rs13107325	Phospholipids in HDL (UKB data field 23414)	36764567	rs13107325	chr4:103188709	1	1	9e-17
rs13107325	Cholesteryl esters in HDL (UKB data field 23418)	36764567	rs13107325	chr4:103188709	1	1	2e-19
rs13107325	Idiopathic knee osteoarthritis	37247657	rs13107325	chr4:103188709	1	1	3e-18
rs13107325	Age when finished full-time education (standard GWA)	37106081	rs13107325	chr4:103188709	1	1	4e-09
rs13107325	Low-density lipoprotein levels (MTAG)	36376304	rs13107325	chr4:103188709	1	1	9e-29
rs13107325	Body mass index	36581621	rs13107325	chr4:103188709	1	1	2e-94
rs13107325	Free cholesterol in HDL (UKB data field 23422)	36764567	rs13107325	chr4:103188709	1	1	5e-18
rs13107325	Concentration of HDL particles (UKB data field 23430)	36764567	rs13107325	chr4:103188709	1	1	3e-14
rs13107325	Sphingomyelins levels (UKB data field 23438)	36764567	rs13107325	chr4:103188709	1	1	2e-10
rs13107325	Post-traumatic stress disorder (MTAG)	37218628	rs13107325	chr4:103188709	1	1	6e-09
rs13107325	Body mass index or osteoarthritis (pleiotropy)	36889626	rs13107325	chr4:103188709	1	1	2e-51
rs13107325	Body mass index or osteoarthritis (pleiotropy)	36889626	rs13107325	chr4:103188709	1	1	1e-25
rs13107325	Body mass index or osteoarthritis (pleiotropy)	36889626	rs13107325	chr4:103188709	1	1	2e-31
rs13107325	Lung function (forced vital capacity)	36914875	rs13107325	chr4:103188709	1	1	2e-11
rs13107325	Total concentration of lipoprotein particles (UKB data field 23427)	36764567	rs13107325	chr4:103188709	1	1	1e-12
rs13107325	Total lipids in HDL (UKB data field 23426)	36764567	rs13107325	chr4:103188709	1	1	6e-18
rs13107325	Apolipoprotein A1 levels (UKB data field 23440)	36764567	rs13107325	chr4:103188709	1	1	2e-16
rs13107325	Osteoarthritis	36411363	rs13107325	chr4:103188709	1	1	3e-08
rs13107325	Body mass index or knee osteoarthritis (pleiotropy)	36889626	rs13107325	chr4:103188709	1	1	2e-48
rs13107325	Body mass index or hip osteoarthritis (pleiotropy)	36889626	rs13107325	chr4:103188709	1	1	2e-52
rs13107325	Osteoarthritis	36411363	rs13107325	chr4:103188709	1	1	1e-08
rs13107325	Osteoarthritis	36411363	rs13107325	chr4:103188709	1	1	4e-10
rs13107325	Osteoarthritis	36411363	rs13107325	chr4:103188709	1	1	6e-17
rs13107325	Insomnia	30804565	rs13135092	chr4:103198082	0.924205	1	3e-16
rs13107325	Obese vs. thin	30677029	rs13135092	chr4:103198082	0.924205	1	1e-08
rs13107325	Problematic alcohol use (MTAG)	32451486	rs13135092	chr4:103198082	0.924205	1	3e-42
rs13107325	Cortical thickness (min-P)	32665545	rs13135092	chr4:103198082	0.924205	1	9e-12
rs13107325	Alcohol consumption (drinks per week) (MTAG)	32451486	rs13135092	chr4:103198082	0.924205	1	2e-35
rs13107325	HDL cholesterol	25961943	rs13135092	chr4:103198082	0.924205	1	3e-13
rs13107325	HDL cholesterol levels	30698716	rs13135092	chr4:103198082	0.924205	1	2e-07
rs13107325	HDL cholesterol levels x alcohol consumption (drinkers vs non-drinkers) interaction (2df)	30698716	rs13135092	chr4:103198082	0.924205	1	2e-31
rs13107325	Predicted visceral adipose tissue	31501611	rs13135092	chr4:103198082	0.924205	1	7e-13
rs13107325	Adventurousness	30643258	rs13135092	chr4:103198082	0.924205	1	3e-11
rs13107325	Bipolar disorder (MTAG)	32606422	rs13135092	chr4:103198082	0.924205	1	1e-08
rs13107325	Problematic alcohol use	32451486	rs13135092	chr4:103198082	0.924205	1	2e-31
rs13107325	F-salad vegetables liking (derived food-liking factor)	35585065	rs13135092	chr4:103198082	0.924205	1	7e-09
rs13107325	F-cooking vegetables liking (derived food-liking factor)	35585065	rs13135092	chr4:103198082	0.924205	1	8e-13
rs13107325	Fornix volume	36707530	rs13135092	chr4:103198082	0.924205	1	1e-18
rs13107325	Brain age (difference between predicted and chronological age)	36707530	rs13135092	chr4:103198082	0.924205	1	1e-13
rs13107325	Cauliflower liking	35585065	rs13135092	chr4:103198082	0.924205	1	1e-08
rs13107325	Cabbage liking	35585065	rs13135092	chr4:103198082	0.924205	1	1e-08
rs13107325	F-vegetarian liking (derived food-liking factor)	35585065	rs13135092	chr4:103198082	0.924205	1	2e-12
rs13107325	aparc-a2009s lh thickness Pole-occipital	33875891	rs13135092	chr4:103198082	0.924205	1	3e-15
rs13107325	ThalamNuclei lh volume CM	33875891	rs13135092	chr4:103198082	0.924205	1	5e-12
rs13107325	ThalamNuclei rh volume PuI	33875891	rs13135092	chr4:103198082	0.924205	1	3e-17
rs13107325	aseg lh volume Accumbens-area	33875891	rs13135092	chr4:103198082	0.924205	1	2e-20
rs13107325	Bipolar disorder (MTAG)	33479212	rs13135092	chr4:103198082	0.924205	1	2e-08
rs13107325	Hand grip strength	29691431	rs13135092	chr4:103198082	0.924205	1	3e-26
rs13107325	Alcohol use disorder (total score)	30336701	rs13135092	chr4:103198082	0.924205	1	3e-14
rs13107325	Alcohol use disorder (dependence and problematic use scores)	30336701	rs13135092	chr4:103198082	0.924205	1	5e-15
rs13107325	Total cerebellar volume (excluding Crus I vermis)	35079123	rs13135092	chr4:103198082	0.924205	1	3e-22
rs13107325	Schizophrenia (MTAG)	34159505	rs13135092	chr4:103198082	0.924205	1	6e-11
rs13107325	High density lipoprotein cholesterol levels	29507422	rs13135092	chr4:103198082	0.924205	1	2e-19
rs13107325	High density lipoprotein cholesterol levels	29507422	rs13135092	chr4:103198082	0.924205	1	7e-21
rs13107325	Low density lipoprotein cholesterol levels	29507422	rs13135092	chr4:103198082	0.924205	1	7e-06
rs13107325	Low density lipoprotein cholesterol levels	29507422	rs13135092	chr4:103198082	0.924205	1	3e-06
rs13107325	Total cholesterol levels	29507422	rs13135092	chr4:103198082	0.924205	1	8e-10
rs13107325	Total cholesterol levels	29507422	rs13135092	chr4:103198082	0.924205	1	5e-11
rs13107325	HDL cholesterol levels x alcohol consumption (regular vs non-regular drinkers) interaction (2df)	30698716	rs13135092	chr4:103198082	0.924205	1	2e-32
rs13107325	HDL cholesterol levels x alcohol consumption (regular vs non-regular drinkers) interaction (2df)	30698716	rs13135092	chr4:103198082	0.924205	1	2e-33
rs13107325	HDL cholesterol levels x alcohol consumption (drinkers vs non-drinkers) interaction (2df)	30698716	rs13135092	chr4:103198082	0.924205	1	1e-29
rs13107325	HDL cholesterol levels	30698716	rs13135092	chr4:103198082	0.924205	1	4e-08
rs13107325	HDL cholesterol levels in current drinkers	30698716	rs13135092	chr4:103198082	0.924205	1	7e-11
rs13107325	HDL cholesterol levels in current drinkers	30698716	rs13135092	chr4:103198082	0.924205	1	2e-10
rs13107325	HDL cholesterol x physical activity interaction (2df test)	30670697	rs13135092	chr4:103198082	0.924205	1	5e-19
rs13107325	White blood cell count	30595370	rs13135092	chr4:103198082	0.924205	1	4e-09
rs13107325	Trihexosylcermide (d18:1/18:0) levels	35668104	rs13135092	chr4:103198082	0.924205	1	2e-09
rs13107325	Albumin levels	34321204	rs13135092	chr4:103198082	0.924205	1	3e-13
rs13107325	Opioid use disorder (MTAG)	35879402	rs13135092	chr4:103198082	0.924205	1	4e-10
rs13107325	Back pain	30747904	rs13135092	chr4:103198082	0.924205	1	3e-08
rs13107325	Schizophrenia (MTAG)	33479212	rs13135092	chr4:103198082	0.924205	1	9e-13
rs13107325	Total cholesterol levels	30275531	rs13135092	chr4:103198082	0.924205	1	4e-09
rs13107325	Multisite chronic pain	31194737	rs13135092	chr4:103198082	0.924205	1	2e-13
rs13107325	Bitter alcoholic beverage consumption	31046077	rs13135092	chr4:103198082	0.924205	1	3e-14
rs13107325	Dietary macronutrient intake (multi-trait analysis)	34426670	rs13135092	chr4:103198082	0.924205	1	7e-10
rs13107325	Alcohol consumption (drinks per month) (UKB data field 1578, 4424)	32193382	rs13135092	chr4:103198082	0.924205	1	3e-29
rs13107325	Multisite chronic pain	33830993	rs13135092	chr4:103198082	0.924205	1	3e-14
rs13107325	Multisite chronic pain	33830993	rs13135092	chr4:103198082	0.924205	1	2e-09
rs13107325	Verbal-numerical reasoning	32895543	rs13135092	chr4:103198082	0.924205	1	8e-17
rs13107325	Cognitive traits (MTAG)	32895543	rs13135092	chr4:103198082	0.924205	1	3e-10
rs13107325	Schizophrenia vs ADHD (ordinary least squares (OLS))	33686288	rs13135092	chr4:103198082	0.924205	1	4e-08
rs13107325	Schizophrenia vs anorexia nervosa (ordinary least squares (OLS))	33686288	rs13135092	chr4:103198082	0.924205	1	6e-09
rs13107325	Problematic alcohol use	37250466	rs13135092	chr4:103198082	0.924205	1	7e-34
rs13107325	Opioid use disorder (MTAG)	37156939	rs13135092	chr4:103198082	0.924205	1	2e-12
rs13107325	Educational attainment	35361970	rs13135092	chr4:103198082	0.924205	1	4e-58
rs13107325	Multi-trait sex score	37277458	rs13135092	chr4:103198082	0.924205	1	3e-08
rs13107325	Osteoarthritis	36411363	rs13135092	chr4:103198082	0.924205	1	9e-16
rs1159930	Bipolar disorder or major depressive disorder	31926635	rs4529173	chr5:77709430	0.85832	0.993729	4e-09
rs1159930	Self-reported math ability	30038396	rs6896927	chr5:77710880	0.994405	1	3e-09
rs1159930	Self-reported math ability (MTAG)	30038396	rs6896927	chr5:77710880	0.994405	1	3e-08
rs1159930	Body mass index	36581621	rs7701154	chr5:77716621	0.85832	0.993729	7e-09
rs1159930	Highest math class taken	30038396	rs1560197	chr5:77768302	0.863907	1	2e-08
rs1159930	Height	36224396	rs1159930	chr5:77768943	1	1	4e-75
rs17314727	Brain morphology (min-P)	32665545	rs17371926	chr5:93054861	0.793005	0.973196	4e-12
rs17314727	Cortical surface area (min-P)	32665545	rs17371926	chr5:93054861	0.793005	0.973196	1e-12
rs17314727	Right hippocampal volume (tail)	37337106	rs13167912	chr5:93139899	0.815519	0.966791	2e-08
rs17314727	Height	36224396	rs17314727	chr5:93228046	1	1	2e-21
rs17314727	Cortical surface area	32193296	rs34322452	chr5:93347836	0.828108	0.980024	3e-15
rs17314727	Fruit consumption	32066663	rs17375167	chr5:93427260	0.835835	0.993316	1e-08
rs308203	Self-reported math ability	30038396	rs308202	chr5:93747429	0.80823	1	9e-10
rs308203	Self-reported math ability (MTAG)	30038396	rs308202	chr5:93747429	0.80823	1	3e-08
rs10515368	Body mass index	36581621	rs2410941	chr5:106450985	0.767345	0.973416	4e-10
rs10515368	Smoking initiation	36477530	rs2410945	chr5:106454148	0.658433	0.995061	2e-25
rs10515368	Smoking initiation	36477530	rs2410945	chr5:106454148	0.658433	0.995061	2e-27
rs10515368	Smoking initiation (ever regular vs never regular) (MTAG)	30643251	rs2410948	chr5:106454641	0.658433	0.995061	1e-14
rs10515368	Smoking initiation	36477530	rs2410948	chr5:106454641	0.658433	0.995061	2e-27
rs10515368	Trauma exposure	31969693	rs2410949	chr5:106454725	0.658433	0.995061	8e-07
rs10515368	Height	36224396	rs2410949	chr5:106454725	0.658433	0.995061	1e-07
rs10515368	Smoking initiation (ever regular vs never regular)	30643251	rs10060196	chr5:106455988	0.658433	0.995061	1e-12
rs10515368	Smoking initiation	36477530	rs10060196	chr5:106455988	0.658433	0.995061	2e-27
rs10515368	Smoking initiation	36477530	rs59064616	chr5:106502521	0.992042	0.996013	3e-16
rs13190420	Body mass index	36581621	rs9686463	chr5:166134486	0.776214	0.943684	7e-09
rs13190420	Self-reported math ability	30038396	rs6860339	chr5:166166054	0.99201	1	1e-23
rs385306	Complement C4 levels	33941608	rs805285	chr6:31679465	0.914391	1	2e-10
rs385306	Complement C4 levels	33941608	rs805285	chr6:31679465	0.914391	1	1e-14
rs385306	Smoking initiation (ever regular vs never regular)	30679032	rs15574	chr6:31686497	0.786726	0.924467	7e-09
rs385306	Smoking initiation (MTAG)	37156939	rs1065356	chr6:31687008	0.755031	0.903268	3e-08
rs385306	Eosinophil counts	34469753	rs805294	chr6:31688217	0.646531	1	4e-13
rs385306	Serum levels of protein C6orf25	35078996	rs805305	chr6:31697387	0.646531	1	4e-22
rs385306	Feeling nervous	29500382	rs707916	chr6:31697558	0.646531	1	2e-13
rs385306	Smoking initiation	36477530	rs1144709	chr6:31709349	0.665304	0.890106	1e-17
rs385306	Self-reported math ability	30038396	rs1144709	chr6:31709349	0.665304	0.890106	6e-09
rs385306	Self-reported math ability (MTAG)	30038396	rs1144709	chr6:31709349	0.665304	0.890106	3e-10
rs385306	Highest math class taken	30038396	rs1144709	chr6:31709349	0.665304	0.890106	3e-10
rs385306	Irritable bowel syndrome (MTAG)	37085903	rs1144708	chr6:31710020	0.636274	0.994175	7e-10
rs6933153	Body mass index	31669095	rs141724389	chr6:50763635	0.755253	0.919826	2e-11
rs9451548	Retinal vascular fractal density	34743558	rs3013158	chr6:64764841	0.68949	0.88771	3e-07
rs9451548	Depressed affect	29942085	rs6900114	chr6:64809537	0.62037	0.908689	2e-08
rs9451548	Schizophrenia	28991256	rs3013169	chr6:64842960	0.612418	0.917058	3e-06
rs9451548	Retinal vascular fractal density	34743558	rs3003674	chr6:64846844	0.852686	0.925556	1e-06
rs9451548	Schizophrenia	28991256	rs6903570	chr6:64866857	0.701503	0.911037	3e-08
rs9451548	Schizophrenia	30285260	rs6903570	chr6:64866857	0.701503	0.911037	2e-08
rs9451548	Experiencing mood swings	29500382	rs35906288	chr6:64886320	0.851862	0.965369	3e-08
rs9451548	Schizophrenia	35396580	rs6925079	chr6:64946311	0.913424	0.966948	1e-09
rs9451548	Educational attainment (MTAG)	30038396	rs9353651	chr6:64951447	0.834435	0.950862	5e-08
rs9451548	Educational attainment	35361970	rs113681355	chr6:64956081	0.900134	0.957643	6e-09
rs9451548	Self-reported math ability (MTAG)	30038396	rs9362726	chr6:65054536	0.870333	0.994914	2e-16
rs9451548	Highest math class taken (MTAG)	30038396	rs9362726	chr6:65054536	0.870333	0.994914	2e-15
rs9451548	Retinal vascular fractal density	34743558	rs683576	chr6:65061752	0.94957	0.995216	4e-06
rs9451548	Self-reported math ability	30038396	rs655613	chr6:65079630	0.847698	0.970009	2e-16
rs9451548	Highest math class taken	30038396	rs655613	chr6:65079630	0.847698	0.970009	3e-10
rs9451548	Experiencing mood swings	29500382	rs9353806	chr6:65149185	0.879254	1	1e-08
rs9451548	Retinal vascular fractal density	34743558	rs6926262	chr6:65163667	0.954091	0.995232	4e-06
rs9451548	Height	36224396	rs4710276	chr6:65236845	0.678629	0.870063	3e-17
rs7808664	Waist-to-hip ratio adjusted for BMI	30239722	rs13229464	chr7:32890237	0.619671	0.848273	3e-07
rs7808664	Mean corpuscular hemoglobin	34594039	rs6462427	chr7:32907344	0.991447	1	1e-11
rs7808664	Mean corpuscular volume	32888493	rs1045530	chr7:32908135	0.991447	1	5e-20
rs7808664	Mean corpuscular hemoglobin	32888493	rs7808664	chr7:32917550	1	1	3e-18
rs7808664	Mean corpuscular hemoglobin	32888493	rs7808664	chr7:32917550	1	1	3e-19
rs7808664	Mean corpuscular hemoglobin	32888494	rs7808664	chr7:32917550	1	1	5e-16
rs7808664	Self-reported math ability	30038396	rs7808664	chr7:32917550	1	1	2e-08
rs7808664	Red cell distribution width	32888494	rs35443929	chr7:32935434	0.995712	1	3e-22
rs7808664	Mean reticulocyte volume	32888494	rs113931125	chr7:32945782	1	1	3e-18
rs7808664	Mean corpuscular volume	32888493	rs113931125	chr7:32945782	1	1	2e-20
rs7808664	Mean corpuscular volume	32888494	rs113931125	chr7:32945782	1	1	9e-15
rs7808664	Waist-hip index	34021172	rs113931125	chr7:32945782	1	1	1e-10
rs7808664	Waist-hip ratio	30595370	rs113931125	chr7:32945782	1	1	1e-08
rs7808664	Mean corpuscular hemoglobin	30595370	rs113931125	chr7:32945782	1	1	2e-18
rs7808664	Waist-to-hip ratio adjusted for BMI	34021172	rs113931125	chr7:32945782	1	1	5e-10
rs7808664	Morning person	30595370	rs56049037	chr7:32947201	0.69079	1	5e-08
rs7808664	Morningness	30804565	rs56049037	chr7:32947201	0.69079	1	2e-12
rs7808664	Red cell distribution width	27863252	rs3956705	chr7:32953295	0.883379	0.943928	7e-33
rs7808664	Age at first sexual intercourse	34211149	rs12701263	chr7:32962089	0.889526	0.977915	6e-09
rs7808664	Hip index	34021172	rs12701263	chr7:32962089	0.889526	0.977915	5e-09
rs7808664	Chronotype	30696823	rs12701263	chr7:32962089	0.889526	0.977915	2e-12
rs7808664	Red cell distribution width	28957414	rs12701265	chr7:32971236	0.860668	0.9518	6e-09
rs7808664	Red blood cell count	32888493	rs7793408	chr7:33009556	0.620998	0.904133	1e-10
rs7808664	Red blood cell count	30595370	rs7793408	chr7:33009556	0.620998	0.904133	2e-11
rs698408	Left-handedness	32989287	rs806188	chr7:127268806	0.864803	0.944801	6e-10
rs698408	Haemorrhoidal disease	33888516	rs806169	chr7:127300668	0.913759	0.995324	4e-11
rs698408	Feeling worry	29500382	rs806166	chr7:127309934	0.922365	1	3e-09
rs698408	General risk tolerance (MTAG)	30643258	rs712707	chr7:127322614	0.91424	1	7e-17
rs698408	Snoring	32060260	rs17151229	chr7:127382155	0.867409	1	7e-08
rs698408	Snoring	32060260	rs17151229	chr7:127382155	0.867409	1	2e-09
rs698408	Feeling worry	29500382	rs17151377	chr7:127458009	0.8629	0.995231	2e-09
rs698408	Intelligence	29942086	rs3757771	chr7:127538559	0.678001	0.844481	9e-09
rs698408	Attention deficit hyperactivity disorder or autism spectrum disorder or intelligence (pleiotropy)	35764056	rs3757771	chr7:127538559	0.678001	0.844481	4e-08
rs2572379	Appendicular lean mass	31761296	rs10481454	chr8:11109303	0.624853	0.912353	8e-12
rs2572379	Waist-to-hip ratio adjusted for BMI	34021172	rs11784572	chr8:11174484	0.636188	0.911732	2e-09
rs2572379	Waist-hip index	34021172	rs11784572	chr8:11174484	0.636188	0.911732	3e-10
rs2572379	Total cerebellar volume (excluding Crus I vermis)	35079123	rs2572397	chr8:11176403	0.664075	0.957662	3e-09
rs2572379	Phospholipids to total lipids ratio in medium VLDL	35213538	rs2572397	chr8:11176403	0.664075	0.957662	1e-18
rs2572379	Cholesterol to total lipids ratio in very small VLDL	35213538	rs2572397	chr8:11176403	0.664075	0.957662	4e-16
rs2572379	Cholesteryl esters to total lipids ratio in very small VLDL	35213538	rs2572397	chr8:11176403	0.664075	0.957662	1e-15
rs2572379	Essential hypertension (time to event)	32589924	rs2251473	chr8:11177126	0.646522	0.95254	1e-07
rs2572379	Triglycerides to total lipids ratio in very small VLDL	35213538	rs2251473	chr8:11177126	0.646522	0.95254	2e-19
rs2572379	Triglyceride levels (MTAG)	36376304	rs2251473	chr8:11177126	0.646522	0.95254	1e-16
rs2572379	Triglycerides to total lipids ratio in medium VLDL	35213538	rs2572398	chr8:11178093	0.664075	0.957662	6e-23
rs2572379	Cholesterol to total lipids ratio in small VLDL	35213538	rs2572398	chr8:11178093	0.664075	0.957662	4e-22
rs2572379	Free cholesterol to total lipids ratio in medium VLDL	35213538	rs2572398	chr8:11178093	0.664075	0.957662	2e-20
rs2572379	Cholesteryl esters to total lipids ratio in medium VLDL	35213538	rs2572398	chr8:11178093	0.664075	0.957662	6e-24
rs2572379	Cholesterol to total lipids ratio in medium VLDL	35213538	rs2572398	chr8:11178093	0.664075	0.957662	2e-23
rs2572379	Cholesteryl esters to total lipids ratio in large VLDL	35213538	rs2572398	chr8:11178093	0.664075	0.957662	2e-17
rs2572379	Cholesteryl esters to total lipids ratio in small VLDL	35213538	rs2572398	chr8:11178093	0.664075	0.957662	3e-19
rs2572379	Phospholipids to total lipids ratio in small VLDL	35213538	rs2572398	chr8:11178093	0.664075	0.957662	1e-18
rs2572379	Triglycerides to total lipids ratio in small VLDL	35213538	rs2572398	chr8:11178093	0.664075	0.957662	1e-21
rs2572379	Free cholesterol to total lipids ratio in small VLDL	35213538	rs2572398	chr8:11178093	0.664075	0.957662	6e-20
rs2572379	Neuroticism	29255261	rs3808502	chr8:11179458	0.617559	0.965397	5e-22
rs2572379	Smoking cessation	36477530	rs2736268	chr8:11188532	0.825691	0.934393	4e-09
rs2572379	Smoking cessation	36477530	rs2736268	chr8:11188532	0.825691	0.934393	1e-09
rs2572379	Response to platinum-based chemotherapy in non-small-cell lung cancer	35530157	rs7820895	chr8:11206262	0.651221	0.935139	9e-06
rs2572379	Body mass index	31888951	rs2060457	chr8:11213250	0.680546	0.940797	9e-08
rs2572379	Obesity (extreme)	31888951	rs2060457	chr8:11213250	0.680546	0.940797	3e-08
rs2572379	Body mass index	31888951	rs2060457	chr8:11213250	0.680546	0.940797	6e-07
rs2572379	Appendicular lean mass	31761296	rs11250130	chr8:11214455	0.840488	0.946489	2e-08
rs2572379	Attention deficit hyperactivity disorder or autism spectrum disorder or intelligence (pleiotropy)	35764056	rs4549730	chr8:11239078	0.956704	0.991893	4e-08
rs2572379	Waist-to-hip ratio adjusted for BMI	34021172	rs12547100	chr8:11242632	0.972242	0.987994	1e-12
rs2572379	Waist-hip index	34021172	rs12547100	chr8:11242632	0.972242	0.987994	2e-13
rs2572379	Waist circumference adjusted for body mass index	34021172	rs2572440	chr8:11249010	0.857879	0.935505	2e-09
rs2572379	General factor of neuroticism	30867560	rs2572440	chr8:11249010	0.857879	0.935505	6e-09
rs2572379	A body shape index	34021172	rs2572440	chr8:11249010	0.857879	0.935505	9e-09
rs2572379	Chronic obstructive pulmonary disease	34594039	rs34944514	chr8:11252425	0.611288	0.937471	2e-08
rs11789226	Noncognitive aspects of educational attainment	33414549	rs7864127	chr9:34942545	0.609331	0.826982	3e-08
rs11789226	General cognitive ability	29844566	rs17293327	chr9:34984975	0.976301	0.992016	2e-06
rs11789226	Response to quetiapine in schizophrenia	29503163	rs2802383	chr9:35020436	0.701383	0.905156	8e-07
rs11789226	Schizophrenia	35396580	rs525106	chr9:35049468	0.860103	0.970836	5e-06
rs11789226	Response to quetiapine in schizophrenia	29503163	rs642296	chr9:35051269	0.701827	0.909074	3e-06
rs11789226	Mean corpuscular hemoglobin	32888493	rs587118	chr9:35074917	0.859803	0.966808	2e-11
rs11789226	Mean corpuscular hemoglobin	32888493	rs546982	chr9:35085146	0.683344	0.907875	5e-12
rs11789226	Triglyceride levels x SSRI levels (escitalopram or citalopram) interaction in schizophrenia or bipolar disorder	33824429	rs546982	chr9:35085146	0.683344	0.907875	8e-06
rs11789226	General cognitive ability	29844566	rs527459	chr9:35088142	0.697702	0.924762	4e-06
rs11789226	Response to quetiapine in schizophrenia	29503163	rs568300	chr9:35093020	0.634152	0.892349	9e-06
rs1572141	Self-reported math ability	30038396	rs10984700	chr9:122552982	0.94387	0.982682	1e-08
rs1572141	Major depressive disorder	31969693	rs2781093	chr9:122568614	0.778115	0.964465	9e-06
rs1572141	Height	36224396	rs10818390	chr9:122595787	0.612367	0.891055	2e-13
rs685149	Mean corpuscular hemoglobin	32888494	rs7117878	chr11:57421457	0.667351	0.908899	1e-17
rs685149	Alcohol use disorder	32451486	rs7117878	chr11:57421457	0.667351	0.908899	8e-09
rs685149	Mean corpuscular volume	32888494	rs7117878	chr11:57421457	0.667351	0.908899	3e-14
rs685149	Mean corpuscular hemoglobin	34594039	rs7117878	chr11:57421457	0.667351	0.908899	5e-16
rs685149	Mean corpuscular hemoglobin	30595370	rs7117878	chr11:57421457	0.667351	0.908899	5e-28
rs685149	Mean corpuscular volume	34594039	rs10896633	chr11:57424040	0.667351	0.908899	2e-14
rs685149	Positive affect	30643256	rs10896633	chr11:57424040	0.667351	0.908899	1e-09
rs685149	Depressive symptoms (MTAG)	32606422	rs527528	chr11:57433327	0.677356	0.880192	3e-12
rs685149	Sensitivity to environmental stress and adversity	31972866	rs527528	chr11:57433327	0.677356	0.880192	7e-14
rs685149	Worry too long after an embarrassing experience	34054130	rs527528	chr11:57433327	0.677356	0.880192	4e-11
rs685149	Sociability score	34054130	rs527528	chr11:57433327	0.677356	0.880192	4e-10
rs685149	Neuroticism	29942085	rs10896636	chr11:57448032	0.677382	0.872205	7e-13
rs685149	Neuroticism	30595370	rs10896636	chr11:57448032	0.677382	0.872205	9e-13
rs685149	Depression	29942085	rs10896636	chr11:57448032	0.677382	0.872205	3e-09
rs685149	Depressive symptoms	32606422	rs10896636	chr11:57448032	0.677382	0.872205	3e-09
rs685149	Neuroticism	32231276	rs10896636	chr11:57448032	0.677382	0.872205	3e-11
rs685149	Neuroticism	29255261	rs10896636	chr11:57448032	0.677382	0.872205	7e-11
rs685149	Neuroticism	29500382	rs10896636	chr11:57448032	0.677382	0.872205	9e-11
rs685149	General factor of neuroticism	30867560	rs10896636	chr11:57448032	0.677382	0.872205	3e-09
rs685149	Anxiety	33859377	rs10896636	chr11:57448032	0.677382	0.872205	7e-14
rs685149	Educational attainment	35361970	rs10896636	chr11:57448032	0.677382	0.872205	2e-17
rs685149	Mean corpuscular hemoglobin	32888493	rs488769	chr11:57450720	0.666518	0.859309	3e-21
rs685149	Mean corpuscular volume	32888493	rs488769	chr11:57450720	0.666518	0.859309	5e-23
rs685149	Depressive symptoms	30643256	rs11604333	chr11:57467035	0.715111	0.916974	6e-13
rs685149	Neuroticism	30643256	rs11604333	chr11:57467035	0.715111	0.916974	5e-13
rs685149	Well-being spectrum (multivariate analysis)	30643256	rs11604333	chr11:57467035	0.715111	0.916974	4e-13
rs685149	Problematic alcohol use	32451486	rs576859	chr11:57480623	0.707372	0.907794	1e-08
rs685149	Schizophrenia	29483656	rs7129727	chr11:57484660	0.711229	0.912369	1e-09
rs685149	Autism spectrum disorder or schizophrenia	28540026	rs7129727	chr11:57484660	0.711229	0.912369	5e-08
rs685149	Life satisfaction	30643256	rs11607056	chr11:57496820	0.711393	0.916709	1e-10
rs685149	Educational attainment (MTAG)	30038396	rs12790196	chr11:57497847	0.715111	0.916974	5e-18
rs685149	Educational attainment (years of education)	30038396	rs12790196	chr11:57497847	0.715111	0.916974	3e-11
rs685149	Highest math class taken (MTAG)	30038396	rs12790196	chr11:57497847	0.715111	0.916974	1e-33
rs685149	Schizophrenia	25056061	rs9420	chr11:57510294	0.670949	0.909198	2e-09
rs685149	Schizophrenia	31740837	rs9420	chr11:57510294	0.670949	0.909198	7e-09
rs685149	Schizophrenia	26198764	rs9420	chr11:57510294	0.670949	0.909198	2e-08
rs685149	Schizophrenia	31268507	rs9420	chr11:57510294	0.670949	0.909198	7e-08
rs685149	Schizophrenia	28991256	rs9420	chr11:57510294	0.670949	0.909198	9e-09
rs685149	Schizophrenia	30285260	rs9420	chr11:57510294	0.670949	0.909198	2e-08
rs685149	Schizophrenia	30285260	rs9420	chr11:57510294	0.670949	0.909198	4e-07
rs685149	Anorexia nervosa, attention-deficit/hyperactivity disorder, autism spectrum disorder, bipolar disorder, major depression, obsessive-compulsive disorder, schizophrenia, or Tourette syndrome (pleiotropy)	31835028	rs11570190	chr11:57560452	0.730244	0.922353	1e-10
rs685149	General cognitive ability	29844566	rs3781885	chr11:57570680	0.689557	0.919552	2e-06
rs685149	Worry too long after an embarrassing experience	29500382	rs3781885	chr11:57570680	0.689557	0.919552	1e-11
rs685149	Pulse pressure	34594039	rs3781885	chr11:57570680	0.689557	0.919552	2e-12
rs685149	Systolic blood pressure (weighted GWA)	37106081	rs3781885	chr11:57570680	0.689557	0.919552	3e-08
rs685149	Systolic blood pressure (standard GWA)	37106081	rs3781885	chr11:57570680	0.689557	0.919552	9e-08
rs685149	Schizophrenia	35396580	rs708228	chr11:57585662	0.726491	0.922106	3e-10
rs685149	Self-reported math ability	30038396	rs12807250	chr11:57600285	0.726491	0.922106	2e-28
rs685149	Self-reported math ability (MTAG)	30038396	rs12807250	chr11:57600285	0.726491	0.922106	7e-33
rs685149	Highest math class taken	30038396	rs7932091	chr11:57618068	0.730244	0.922353	9e-23
rs685149	Principal component-derived dietary pattern 3	32193382	rs7936998	chr11:57639017	0.734182	0.926974	3e-11
rs685149	Neuroticism	29500382	rs7117205	chr11:57641883	0.771229	0.974777	6e-10
rs685149	Educational attainment	34855049	rs7117205	chr11:57641883	0.771229	0.974777	2e-10
rs685149	Red blood cell count	30595370	rs6591434	chr11:57644334	0.762475	0.960168	7e-09
rs685149	Post-traumatic stress disorder (mental health questionnaire or predicted)	35181757	rs2509805	chr11:57650796	0.783016	0.979888	5e-12
rs685149	Major depressive disorder	34045744	rs2509805	chr11:57650796	0.783016	0.979888	5e-12
rs685149	Major depressive disorder (MTAG)	34159505	rs2509805	chr11:57650796	0.783016	0.979888	5e-09
rs685149	Depression	34924174	rs2509805	chr11:57650796	0.783016	0.979888	7e-09
rs685149	Depression	30718901	rs2509805	chr11:57650796	0.783016	0.979888	5e-16
rs685149	Mean corpuscular volume	34104963	rs78587207	chr11:57654991	0.783016	0.979888	8e-10
rs685149	Neuroticism	29255261	rs673344	chr11:57657141	0.804026	1	1e-10
rs685149	Systolic blood pressure	27841878	rs685149	chr11:57657413	1	1	2e-13
rs685149	Pulse pressure	27841878	rs685149	chr11:57657413	1	1	1e-11
rs685149	Systolic blood pressure	27841878	rs685149	chr11:57657413	1	1	5e-07
rs685149	Systolic blood pressure	27841878	rs685149	chr11:57657413	1	1	1e-06
rs685149	Pulse pressure	27841878	rs685149	chr11:57657413	1	1	4e-06
rs685149	Feeling hurt	29500382	rs674094	chr11:57665336	0.785138	1	3e-08
rs685149	Insomnia	30804565	rs12790660	chr11:57667222	0.732631	0.959106	4e-10
rs685149	Insomnia	35835914	rs12790660	chr11:57667222	0.732631	0.959106	1e-16
rs685149	Insomnia	35835914	rs12790660	chr11:57667222	0.732631	0.959106	4e-12
rs685149	Major depressive disorder (MTAG)	33479212	rs9645687	chr11:57676251	0.732631	0.959106	9e-10
rs685149	Neuropsychiatric disorders	33479212	rs9645687	chr11:57676251	0.732631	0.959106	7e-09
rs685149	Worry too long after an embarrassing experience	29500382	rs641325	chr11:57681828	0.651858	0.857566	7e-10
rs12830284	Self-reported math ability	30038396	rs12830284	chr12:60423137	1	1	2e-13
rs12830284	Self-reported math ability (MTAG)	30038396	rs12830284	chr12:60423137	1	1	2e-12
rs12830284	Highest math class taken	30038396	rs12830284	chr12:60423137	1	1	1e-11
rs12830284	Highest math class taken (MTAG)	30038396	rs12830284	chr12:60423137	1	1	3e-11
rs12830284	Drinks per week	36477530	rs7961349	chr12:60471310	0.933541	0.968122	5e-15
rs10863150	Major depressive disorder	29317602	rs1448094	chr12:86343135	0.609444	0.914261	1e-06
rs2806044	Eosinophil percentage of white cells	32888494	rs2806044	chr14:73414316	1	1	4e-15
rs2806044	Eosinophil counts	32888493	rs2806044	chr14:73414316	1	1	1e-12
rs2806044	Eosinophil counts	32888493	rs2806044	chr14:73414316	1	1	2e-13
rs2806044	Eosinophil counts	32888494	rs2806044	chr14:73414316	1	1	4e-13
rs2806044	Eosinophil counts	34594039	rs2806044	chr14:73414316	1	1	3e-13
rs2806044	Eosinophil counts	30595370	rs2806044	chr14:73414316	1	1	1e-11
rs2806044	Menopause (age at onset)	29773799	rs8010674	chr14:73429166	0.731597	0.994955	1e-08
rs2806044	Menopause (age at onset)	29773799	rs8010674	chr14:73429166	0.731597	0.994955	3e-08
rs1610098	Attention deficit hyperactivity disorder or putamen volume (pleiotropy)	30818988	rs281323	chr15:47754027	0.686858	0.995093	4e-09
rs1610098	Educational attainment (years of education)	30595370	rs281323	chr15:47754027	0.686858	0.995093	1e-08
rs1610098	Right subiculum volume (body)	37337106	rs1390871	chr15:47755532	0.68349	0.954569	1e-10
rs1610098	Attention deficit hyperactivity disorder or intracranial volume (pleiotropy)	30818988	rs281320	chr15:47769424	0.684113	0.995083	1e-10
rs1610098	Attention deficit hyperactivity disorder or autism spectrum disorder or intelligence (pleiotropy)	35764056	rs281320	chr15:47769424	0.684113	0.995083	1e-08
rs1610098	Schizophrenia vs ADHD (ordinary least squares (OLS))	33686288	rs12592235	chr15:47787970	0.68349	0.954569	1e-08
rs1610098	Right hippocampal volume (tail)	37337106	rs12908208	chr15:47796875	0.700771	0.959988	4e-09
rs1610098	Succinate levels in elite athletes	31882771	rs1618196	chr15:47797832	0.946215	0.97888	6e-06
rs1610098	Attention deficit hyperactivity disorder (childhood)	32279069	rs1610098	chr15:47806012	1	1	8e-07
rs28795073	Multi-trait sum score	37277458	rs11631408	chr15:51746236	0.881497	0.975139	6e-11
rs28795073	Body mass index	26426971	rs3736485	chr15:51748610	0.873789	0.966993	2e-10
rs28795073	Body mass index	25673413	rs3736485	chr15:51748610	0.873789	0.966993	3e-06
rs28795073	Body mass index (joint analysis main effects and smoking interaction)	28443625	rs3736485	chr15:51748610	0.873789	0.966993	6e-06
rs28795073	BMI (adjusted for smoking behaviour)	28443625	rs3736485	chr15:51748610	0.873789	0.966993	2e-06
rs28795073	Body mass index	25673413	rs3736485	chr15:51748610	0.873789	0.966993	7e-09
rs28795073	Body mass index	25673413	rs3736485	chr15:51748610	0.873789	0.966993	5e-08
rs28795073	Waist-hip ratio	30239722	rs3736485	chr15:51748610	0.873789	0.966993	4e-12
rs28795073	Body mass index	30108127	rs3736485	chr15:51748610	0.873789	0.966993	7e-07
rs28795073	Body mass index	30239722	rs6493498	chr15:51754451	0.885657	0.983318	5e-17
rs28795073	Body mass index	30239722	rs6493498	chr15:51754451	0.885657	0.983318	5e-17
rs28795073	C-reactive protein levels (MTAG)	36376304	rs6493498	chr15:51754451	0.885657	0.983318	3e-10
rs28795073	Body mass index (MTAG)	36376304	rs6493498	chr15:51754451	0.885657	0.983318	1e-16
rs28795073	Body mass index	30595370	rs9944241	chr15:51898058	0.984138	0.992038	3e-12
rs28795073	Triglyceride levels	32203549	rs9944241	chr15:51898058	0.984138	0.992038	2e-09
rs28795073	Insomnia	35835914	rs7183479	chr15:51942207	0.980283	1	1e-08
rs28795073	Body mass index	36581621	rs7170980	chr15:51956056	0.815364	0.937846	9e-19
rs28795073	Body mass index	31669095	rs979259	chr15:51959430	0.775487	0.995446	5e-12
rs28795073	Cognitive performance	30038396	rs11637716	chr15:51965186	0.728285	0.930103	2e-09
rs28795073	Cognitive aspects of educational attainment	33414549	rs11637716	chr15:51965186	0.728285	0.930103	3e-09
rs4788813	Educational attainment	34855049	rs2247603	chr16:71609364	0.983949	0.991942	1e-08
rs4788813	Malaria	22895189	rs2334880	chr16:71653637	0.855094	0.983579	2e-06
rs4788813	High-density lipoprotein levels (MTAG)	36376304	rs2334880	chr16:71653637	0.855094	0.983579	6e-10
rs11657074	Lymphocyte count	34469753	rs8067439	chr17:17698254	0.68559	0.834815	1e-17
rs11657074	Brain morphology (MOSTest)	35164939	rs11652881	chr17:17709136	0.734359	0.860457	5e-11
rs11657074	General cognitive ability	29844566	rs4925114	chr17:17711270	0.719589	0.873052	2e-08
rs11657074	Schizophrenia	29483656	rs4925114	chr17:17711270	0.719589	0.873052	3e-08
rs11657074	Body mass index	28892062	rs4925114	chr17:17711270	0.719589	0.873052	3e-08
rs11657074	Coffee consumption (cups per day)	32193382	rs4925114	chr17:17711270	0.719589	0.873052	2e-10
rs11657074	Schizophrenia vs ADHD (ordinary least squares (OLS))	33686288	rs4925114	chr17:17711270	0.719589	0.873052	3e-09
rs11657074	Lymphocyte count	32888494	rs2297508	chr17:17715317	0.716204	0.86206	1e-22
rs11657074	Type 2 diabetes	32541925	rs2297508	chr17:17715317	0.716204	0.86206	2e-14
rs11657074	Type 2 diabetes	32541925	rs2297508	chr17:17715317	0.716204	0.86206	2e-12
rs11657074	Alzheimer's disease or gastroesophageal reflux disease	35851147	rs2297508	chr17:17715317	0.716204	0.86206	6e-06
rs11657074	Coffee consumption	31046077	rs2297508	chr17:17715317	0.716204	0.86206	3e-09
rs11657074	Sex hormone-binding globulin levels adjusted for BMI	32042192	rs112966033	chr17:17724466	0.688888	0.907145	1e-37
rs11657074	Sex hormone-binding globulin levels	32042192	rs112966033	chr17:17724466	0.688888	0.907145	6e-27
rs11657074	Metabolic signature	37127109	rs112966033	chr17:17724466	0.688888	0.907145	2e-10
rs11657074	Type 2 diabetes or prostate cancer (pleiotropy)	33290408	rs11656665	chr17:17724789	0.810447	0.916922	8e-10
rs11657074	Calcium levels	34594039	rs12953299	chr17:17726648	0.658792	0.930608	1e-13
rs11657074	Coronary artery disease	36474045	rs12936927	chr17:17726965	0.861829	0.937906	3e-10
rs11657074	Smoking initiation	36477530	rs12936927	chr17:17726965	0.861829	0.937906	3e-09
rs11657074	Vertex-wise cortical surface area	34910505	rs9894257	chr17:17732319	0.865633	0.941905	2e-15
rs11657074	Body mass index	36581621	rs4924821	chr17:17735952	0.765998	0.94325	1e-08
rs11657074	Cortical surface area	34560273	rs12938501	chr17:17737258	0.869454	0.942045	8e-17
rs11657074	Vertex-wise sulcal depth	34910505	rs12946746	chr17:17741669	0.892754	0.950665	4e-16
rs11657074	Cortical thickness	34560273	rs7359509	chr17:17741875	0.892754	0.950665	4e-08
rs11657074	TB-LM or TBLH-BMD (pleiotropy)	28743860	rs7501812	chr17:17750907	0.900618	0.958746	1e-10
rs11657074	Hemoglobin A1c levels	34594039	rs1108646	chr17:17751478	0.758661	0.958648	7e-39
rs11657074	Sex hormone-binding globulin levels	34321204	rs1108646	chr17:17751478	0.758661	0.958648	3e-10
rs11657074	Type 2 diabetes	35551307	rs1108646	chr17:17751478	0.758661	0.958648	2e-12
rs11657074	Type 2 diabetes	35551307	rs1108646	chr17:17751478	0.758661	0.958648	7e-11
rs11657074	Waist-to-hip ratio adjusted for BMI	34021172	rs12951376	chr17:17752809	0.668727	0.964819	1e-09
rs11657074	Waist-hip index	34021172	rs12951376	chr17:17752809	0.668727	0.964819	2e-10
rs11657074	Drinks per week	36477530	rs12951376	chr17:17752809	0.668727	0.964819	1e-15
rs11657074	Alcohol consumption (drinks per week) (MTAG)	30643251	rs9893690	chr17:17753846	0.904232	0.966641	1e-09
rs11657074	Strep throat	28928442	rs11658309	chr17:17762247	0.979722	1	5e-07
rs11657074	Smoking initiation	36477530	rs9895335	chr17:17767767	0.975642	0.99587	8e-22
rs11657074	Smoking initiation (ever regular vs never regular) (MTAG)	30643251	rs9908017	chr17:17774422	0.979722	1	4e-09
rs11657074	Lung function (FVC)	30595370	rs8080061	chr17:17776389	0.979722	1	1e-08
rs11657074	Whole brain restricted isotropic diffusion (multivariate analysis)	35505052	rs12936037	chr17:17777245	1	1	5e-14
rs11657074	Drinks per week	36477530	rs7503334	chr17:17779458	0.89625	1	1e-17
rs11657074	Drinks per week	36477530	rs6502619	chr17:17779704	0.89625	1	1e-17
rs11657074	Drinks per week	36477530	rs8065563	chr17:17782404	0.888581	0.995713	1e-17
rs11657074	Smoking initiation	36477530	rs4925125	chr17:17794444	0.879299	0.974638	7e-25
rs11657074	Smoking initiation	36477530	rs11078403	chr17:17803416	0.879299	0.974638	4e-26
rs11657074	Total body bone mineral density	29304378	rs8070128	chr17:17804725	0.903502	1	2e-11
rs11657074	Smoking cessation	36477530	rs4925130	chr17:17807858	0.875315	0.970463	1e-12
rs11657074	Smoking cessation	36477530	rs11657845	chr17:17843378	0.876056	0.978753	8e-14
rs11657074	Total body bone mineral density	29304378	rs8070624	chr17:17843396	0.748689	1	2e-08
rs11657074	Hip index	34021172	rs8070624	chr17:17843396	0.748689	1	1e-09
rs11657074	Smoking cessation	36477530	rs6502624	chr17:17847936	0.883297	0.978828	1e-13
rs11657074	Smoking initiation	36477530	rs9892963	chr17:17848602	0.821383	0.921212	4e-24
rs11657074	Smoking cessation	36477530	rs9892963	chr17:17848602	0.821383	0.921212	4e-11
rs11657074	Monocyte count	34469753	rs8076747	chr17:17853595	0.847233	0.974229	5e-16
rs11657074	Waist circumference adjusted for body mass index	34021172	rs4072738	chr17:17884547	0.778249	0.981372	1e-08
rs11657074	Waist-to-hip ratio adjusted for BMI	34021172	rs4925133	chr17:17884801	0.66146	0.845758	5e-10
rs11657074	Waist-hip index	34021172	rs4925133	chr17:17884801	0.66146	0.845758	1e-10
rs11657074	Total body bone mineral density	29304378	rs62072049	chr17:17906520	0.955688	0.987624	1e-09
rs11657074	Schizophrenia	31740837	rs4365348	chr17:17912548	0.812942	0.981865	7e-09
rs11657074	Sex hormone-binding globulin levels	32042192	rs8079418	chr17:17924060	0.808497	0.986686	8e-44
rs11657074	Strep throat	28928442	rs8079418	chr17:17924060	0.808497	0.986686	7e-07
rs11657074	Sex hormone-binding globulin levels adjusted for BMI	32042192	rs8079418	chr17:17924060	0.808497	0.986686	4e-65
rs11657074	TB-LM or TBLH-BMD (pleiotropy)	28743860	rs2955382	chr17:17947710	0.798739	0.986612	7e-09
rs11657074	Height	36224396	rs2955382	chr17:17947710	0.798739	0.986612	1e-45
rs11657074	Schizophrenia vs autism spectrum disorder (ordinary least squares (OLS))	33686288	rs12948749	chr17:17949802	0.943812	0.98347	2e-09
rs11657074	Myocardial infarction	33532862	rs11652894	chr17:17952439	0.95176	0.987603	5e-09
rs11657074	Anorexia nervosa, attention-deficit/hyperactivity disorder, autism spectrum disorder, bipolar disorder, major depression, obsessive-compulsive disorder, schizophrenia, or Tourette syndrome (pleiotropy)	31835028	rs11658257	chr17:17956459	0.805451	0.977331	2e-08
rs11657074	Schizophrenia	30285260	rs11658257	chr17:17956459	0.805451	0.977331	8e-09
rs11657074	Schizophrenia	25056061	rs8082590	chr17:17958402	0.808969	0.977391	2e-08
rs11657074	Schizophrenia	26198764	rs8082590	chr17:17958402	0.808969	0.977391	2e-08
rs11657074	Schizophrenia	31268507	rs8082590	chr17:17958402	0.808969	0.977391	3e-08
rs11657074	Schizophrenia	28991256	rs8082590	chr17:17958402	0.808969	0.977391	7e-10
rs11657074	Schizophrenia	30285260	rs8082590	chr17:17958402	0.808969	0.977391	9e-10
rs11657074	Waist-to-hip ratio adjusted for BMI	34021172	rs2955373	chr17:17973617	0.668525	0.829452	3e-08
rs11657074	Waist-hip index	34021172	rs2955373	chr17:17973617	0.668525	0.829452	4e-08
rs11657074	Schizophrenia	35396580	rs2955373	chr17:17973617	0.668525	0.829452	2e-06
rs11657074	Waist-to-hip ratio adjusted for BMI	34021172	rs2955360	chr17:17974887	0.697033	0.91982	7e-15
rs11657074	Waist-hip index	34021172	rs2955360	chr17:17974887	0.697033	0.91982	6e-16
rs11657074	Nonalcoholic fatty liver disease	37709864	rs4561528	chr17:17979099	0.725703	0.93163	3e-08
rs11657074	General cognitive ability	29844566	rs12943914	chr17:17980671	0.697773	0.923992	3e-06
rs11657074	A body shape index	34021172	rs12952818	chr17:17988591	0.6933	0.915522	2e-08
rs11657074	Sex hormone-binding globulin levels	34321204	rs12952818	chr17:17988591	0.6933	0.915522	9e-13
rs11657074	Sex hormone-binding globulin levels	34321204	rs12952818	chr17:17988591	0.6933	0.915522	4e-08
rs11657074	Waist circumference adjusted for body mass index	34021172	rs12952818	chr17:17988591	0.6933	0.915522	7e-11
rs11657074	Brain shape (segment 1)	33821002	rs117080213	chr17:17989944	0.69912	0.930144	1e-09
rs11657074	Sex hormone-binding globulin levels adjusted for BMI	32042192	rs12950562	chr17:17995166	0.690298	0.915365	2e-28
rs11657074	Sex hormone-binding globulin levels	32042192	rs12950562	chr17:17995166	0.690298	0.915365	7e-21
rs11657074	Free androgen index	36653534	rs12950562	chr17:17995166	0.690298	0.915365	3e-10
rs11657074	Sex hormone-binding globulin levels	36653534	rs12950562	chr17:17995166	0.690298	0.915365	2e-25
rs11657074	Hip index	34021172	rs712265	chr17:18008447	0.683596	0.910911	5e-09
rs11657074	Total testosterone levels	36653534	rs712265	chr17:18008447	0.683596	0.910911	3e-12
rs11657074	Total body bone mineral density	29304378	rs854765	chr17:18012730	0.683596	0.910911	2e-08
rs1221385	Brain region volumes	31676860	rs12948299	chr17:45403057	0.629496	0.972919	4e-08
rs1221385	Cardiovascular disease	30595370	rs1912483	chr17:45443494	0.665021	0.957023	2e-07
rs1221385	Coronary artery disease	29212778	rs1912483	chr17:45443494	0.665021	0.957023	4e-06
rs1221385	Total cholesterol levels	35884923	rs12453233	chr17:45454570	0.69252	0.990321	1e-08
rs1221385	Highest math class taken	30038396	rs62076505	chr17:45497439	0.983485	0.995833	7e-12
rs1221385	Total cholesterol levels	35884923	rs762300732	chr17:45567593	0.699305	0.995161	4e-10
rs1221385	Low density lipoprotein cholesterol levels	33339817	rs9897063	chr17:45574361	0.658606	0.995017	3e-09
rs1221385	Ankylosing spondylitis	23749187	rs9901869	chr17:45575206	0.658606	0.995017	2e-12
rs1221385	Ankylosing spondylitis	23749187	rs9901869	chr17:45575206	0.658606	0.995017	6e-15
rs1221385	Sex hormone-binding globulin levels	36653534	rs6504974	chr17:45597726	0.686977	0.990284	4e-24
rs1221385	Self-reported math ability (MTAG)	30038396	rs4793836	chr17:45670312	0.723844	0.990521	3e-21
rs1221385	Self-reported math ability	30038396	rs4793836	chr17:45670312	0.723844	0.990521	7e-22
rs1221385	Phospholipids to total lipids ratio in small HDL	35213538	rs149460787	chr17:45671778	0.608974	0.989688	2e-10
rs1221385	Phospholipids to total lipids ratio in small VLDL	35213538	rs149460787	chr17:45671778	0.608974	0.989688	1e-09
rs1221385	Triglycerides to total lipids ratio in very large VLDL	35213538	rs149460787	chr17:45671778	0.608974	0.989688	2e-10
rs1221385	Highest math class taken (MTAG)	30038396	rs9891111	chr17:45709375	0.720937	0.990504	5e-16
rs1221385	Medication use (HMG CoA reductase inhibitors)	31015401	rs7213086	chr17:45752310	0.720937	0.990504	4e-09
rs1221385	Medication use (HMG CoA reductase inhibitors)	34594039	rs7213086	chr17:45752310	0.720937	0.990504	2e-12
rs1221385	Total cholesterol levels	36329257	rs4794047	chr17:45763005	0.680253	0.985426	8e-11
rs1221385	Low density lipoprotein cholesterol levels	36329257	rs4794047	chr17:45763005	0.680253	0.985426	3e-11
rs28593521	Educational attainment	35361970	rs62641985	chr17:75854593	0.988686	1	6e-08
rs28593521	Self-reported math ability (MTAG)	30038396	rs56237759	chr17:75856942	0.81857	0.986906	4e-13
rs28593521	Self-reported math ability	30038396	rs62078489	chr17:75861271	0.994318	1	6e-13
rs28593521	Highest math class taken	30038396	rs62078489	chr17:75861271	0.994318	1	1e-10
rs1623003	FEV1	30804560	rs303752	chr18:21074255	0.616058	0.867688	1e-10
rs1623003	Lung function (FVC)	30804560	rs303752	chr18:21074255	0.616058	0.867688	7e-12
rs1623003	Educational attainment (years of education)	30038396	rs303752	chr18:21074255	0.616058	0.867688	1e-14
rs1623003	Educational attainment (MTAG)	30038396	rs303752	chr18:21074255	0.616058	0.867688	3e-12
rs1623003	Educational attainment	35361970	rs303752	chr18:21074255	0.616058	0.867688	1e-08
rs1623003	BMI (standard GWA)	37106081	rs303752	chr18:21074255	0.616058	0.867688	5e-08
rs1623003	Age when finished full-time education (standard GWA)	37106081	rs303752	chr18:21074255	0.616058	0.867688	4e-08
rs1623003	Personality traits or cognitive traits (multivariate analysis)	37365406	rs303752	chr18:21074255	0.616058	0.867688	2e-09
rs1623003	Neutrophil count	32888493	rs303753	chr18:21074922	0.893152	0.95132	1e-28
rs1623003	Neutrophil count	32888493	rs303753	chr18:21074922	0.893152	0.95132	1e-25
rs1623003	Neutrophil count	32888494	rs303753	chr18:21074922	0.893152	0.95132	9e-23
rs1623003	White blood cell count	32888493	rs303753	chr18:21074922	0.893152	0.95132	2e-23
rs1623003	F-strong vegetable liking (derived food-liking factor)	35585065	rs303753	chr18:21074922	0.893152	0.95132	1e-08
rs1623003	Poultry consumption	32066663	rs303753	chr18:21074922	0.893152	0.95132	1e-09
rs1623003	Alcohol consumption (drinks per week)	30643258	rs303753	chr18:21074922	0.893152	0.95132	4e-08
rs1623003	Leisure sedentary behaviour (television watching)	32317632	rs303753	chr18:21074922	0.893152	0.95132	3e-10
rs1623003	White blood cell count	32888494	rs303753	chr18:21074922	0.893152	0.95132	7e-19
rs1623003	White blood cell count	32888493	rs303753	chr18:21074922	0.893152	0.95132	3e-21
rs1623003	Principal component-derived dietary pattern 7	32193382	rs303753	chr18:21074922	0.893152	0.95132	1e-18
rs1623003	Drinks per week	36477530	rs303753	chr18:21074922	0.893152	0.95132	1e-11
rs1623003	Roast chicken liking	35585065	rs8083301	chr18:21078579	0.809236	0.945441	2e-13
rs1623003	F-meat liking (derived food-liking factor)	35585065	rs8083301	chr18:21078579	0.809236	0.945441	6e-10
rs1623003	Medication use for hypertension (number of purchases)	36653479	rs303757	chr18:21078716	0.893257	0.9472	8e-12
rs1623003	Chicken liking	35585065	rs303762	chr18:21082317	0.909932	0.956	1e-14
rs1623003	Type 2 diabetes	32541925	rs303760	chr18:21083738	0.914177	0.956126	2e-14
rs1623003	Type 2 diabetes	32541925	rs303760	chr18:21083738	0.914177	0.956126	1e-12
rs1623003	Hand grip strength	29691431	rs303760	chr18:21083738	0.914177	0.956126	2e-08
rs1623003	Lifetime smoking (without educational attainment)	34855049	rs303760	chr18:21083738	0.914177	0.956126	2e-08
rs1623003	Monocyte percentage of white cells	32888494	rs891389	chr18:21087531	0.922586	0.960513	1e-11
rs1623003	Body mass index	28892062	rs1788820	chr18:21101944	0.918435	0.960453	1e-09
rs1623003	Body mass index	30108127	rs1788820	chr18:21101944	0.918435	0.960453	4e-12
rs1623003	Bitter alcoholic beverage consumption	31046077	rs1788820	chr18:21101944	0.918435	0.960453	2e-10
rs1623003	Body mass index	29273807	rs1788799	chr18:21124945	0.926858	0.964847	1e-17
rs1623003	Cardiovascular disease	30595370	rs2472610	chr18:21138865	0.939618	0.973595	2e-10
rs1623003	Multi-trait sex score	37277458	rs1624695	chr18:21142992	0.935319	0.969241	1e-09
rs1623003	Heart failure	36376295	rs1788826	chr18:21154024	0.93544	0.973555	7e-11
rs1623003	Mental health study participation (provided email address)	31263887	rs1788784	chr18:21159630	0.948131	0.977996	1e-10
rs1623003	Risk-taking behavior (multivariate analysis)	36324656	rs1788784	chr18:21159630	0.948131	0.977996	3e-10
rs1623003	Chronotype	30696823	rs1788784	chr18:21159630	0.948131	0.977996	4e-10
rs1623003	Drinks per week	36477530	rs1788784	chr18:21159630	0.948131	0.977996	2e-11
rs1623003	Smoking initiation	36477530	rs1429934	chr18:21162288	0.986877	0.9956	5e-17
rs1623003	Smoking initiation	36477530	rs1429934	chr18:21162288	0.986877	0.9956	8e-16
rs1623003	Coronary artery disease	29212778	rs1623003	chr18:21165163	1	1	6e-07
rs1623003	Educational attainment (years of education)	30038396	rs1623003	chr18:21165163	1	1	4e-12
rs1623003	Coronary artery disease	35915156	rs1623003	chr18:21165163	1	1	2e-08
rs1623003	Smoking initiation	36477530	rs1623003	chr18:21165163	1	1	2e-16
rs34962646	Highest math class taken	30038396	rs11660655	chr18:32792258	0.974019	0.986924	8e-13
rs34962646	Self-reported math ability	30038396	rs2278464	chr18:32870015	0.740207	0.864116	4e-11
rs34962646	Drinks per week	36477530	rs3924186	chr18:32883556	0.732716	0.859732	7e-12
rs34962646	Self-reported math ability (MTAG)	30038396	rs62096518	chr18:32884205	0.732716	0.859732	8e-11
rs34962646	Drinks per week	36477530	rs62096518	chr18:32884205	0.732716	0.859732	8e-12
rs34962646	Alcohol frequency weekly (standard GWA)	37106081	rs12327410	chr18:32906631	0.721403	0.854937	2e-08
rs34962646	Highest math class taken (MTAG)	30038396	rs12966569	chr18:32976810	0.672947	0.838529	2e-09
rs11152066	Acute appendicitis	34319380	rs9953918	chr18:56005645	0.967957	0.995312	4e-08
rs11152066	Self-reported math ability	30038396	rs17808190	chr18:56017523	0.914286	0.97179	4e-21
rs11152066	Self-reported math ability (MTAG)	30038396	rs17808190	chr18:56017523	0.914286	0.97179	2e-22
rs11152066	Highest math class taken	30038396	rs9675944	chr18:56019495	0.922902	0.971872	3e-13
rs11152066	Highest math class taken (MTAG)	30038396	rs4940386	chr18:56025250	0.895911	0.948729	1e-18
rs11152066	Cognitive performance (MTAG)	30038396	rs4940668	chr18:56032231	0.870586	0.948282	2e-08
rs11152066	Educational attainment	35361970	rs4940668	chr18:56032231	0.870586	0.948282	2e-09
rs2287002	Self-reported math ability	30038396	rs2287002	chr19:2038819	1	1	9e-09
rs2287002	Carpal tunnel syndrome	35332129	rs2287002	chr19:2038819	1	1	2e-09
rs2287002	Subjective well-being	27089181	rs12610177	chr19:2048281	0.727432	0.988553	3e-06
rs8102502	BMI (standard GWA)	37106081	rs56352336	chr19:19352155	0.6498	0.850184	2e-09
rs8102502	Bipolar I disorder	34002096	rs112219496	chr19:19358086	0.788318	0.932996	5e-09
rs8102502	Bipolar disorder	32606422	rs111444407	chr19:19358207	0.79447	0.940074	9e-10
rs8102502	Bipolar II disorder	31043756	rs111444407	chr19:19358207	0.79447	0.940074	4e-06
rs8102502	Bipolar I disorder	31043756	rs111444407	chr19:19358207	0.79447	0.940074	3e-09
rs8102502	Bipolar disorder	31043756	rs111444407	chr19:19358207	0.79447	0.940074	1e-09
rs8102502	Bipolar disorder	33263727	rs111444407	chr19:19358207	0.79447	0.940074	5e-10
rs8102502	Bipolar disorder vs major depressive disorder (ordinary least squares (OLS))	33686288	rs111444407	chr19:19358207	0.79447	0.940074	3e-10
rs8102502	Bipolar disorder (MTAG)	32606422	rs10423874	chr19:19359500	0.827019	0.941868	8e-09
rs8102502	Bipolar disorder	21353194	rs1064395	chr19:19361735	0.827019	0.941868	2e-09
rs8102502	Body mass index	36581621	rs1064395	chr19:19361735	0.827019	0.941868	1e-17
rs8102502	Vertex-wise cortical surface area	34910505	rs17216041	chr19:19366643	0.833268	0.948828	3e-10
rs8102502	Rheumatoid arthritis	36333501	rs55762233	chr19:19367319	0.839829	0.949134	1e-09
rs8102502	Rheumatoid arthritis (rheumatoid factor and/or anti-cyclic citrullinated peptide seropositive)	36333501	rs55762233	chr19:19367319	0.839829	0.949134	1e-06
rs8102502	Rheumatoid arthritis	36333501	rs55762233	chr19:19367319	0.839829	0.949134	4e-07
rs8102502	Rheumatoid arthritis (rheumatoid factor and/or anti-cyclic citrullinated peptide seropositive)	36333501	rs55762233	chr19:19367319	0.839829	0.949134	2e-08
rs8102502	Hyaluronan and proteoglycan link protein 4 levels	34648354	rs55765017	chr19:19368264	0.833268	0.948828	3e-17
rs8102502	Cortical surface area	34560273	rs56144632	chr19:19368310	0.833268	0.948828	2e-10
rs8102502	Body mass index (MTAG)	36376304	rs4808934	chr19:19370917	0.821291	0.928617	4e-15
rs8102502	Body mass index	30595370	rs10403273	chr19:19372968	0.834436	0.929447	2e-13
rs8102502	Waist-hip ratio	30239722	rs998732	chr19:19378671	0.846406	0.949437	1e-12
rs8102502	Refractive error	32231278	rs2074302	chr19:19381728	0.852999	0.949736	4e-29
rs8102502	Brain morphology (MOSTest)	32665545	rs6511027	chr19:19391851	0.852999	0.949736	3e-10
rs8102502	Body mass index	30239722	rs6511027	chr19:19391851	0.852999	0.949736	1e-14
rs8102502	Blood protein levels	30072576	rs56212061	chr19:19394640	0.813492	0.954776	1e-06
rs8102502	Body mass index	31669095	rs112253053	chr19:19425145	0.852738	0.956401	4e-13
rs8102502	Adult body size	32376654	rs112253053	chr19:19425145	0.852738	0.956401	2e-13
rs8102502	Bipolar disorder (MTAG)	33479212	rs4239639	chr19:19435876	0.899246	0.958155	1e-08
rs8102502	Bipolar disorder	24618891	rs2011503	chr19:19443986	0.912385	0.965129	9e-08
rs8102502	Bipolar disorder (MTAG)	34159505	rs2011503	chr19:19443986	0.912385	0.965129	2e-09
rs8102502	Bipolar disorder vs anorexia nervosa (ordinary least squares (OLS))	33686288	rs2011503	chr19:19443986	0.912385	0.965129	2e-08
rs8102502	Bipolar disorder vs Tourette's syndrome and other tic disorders (ordinary least squares (OLS))	33686288	rs2011503	chr19:19443986	0.912385	0.965129	6e-09
rs8102502	Blood pressure (pleiotropy model 1 DBP adjusted for estimated causal effects x SBP)	34989438	rs2965186	chr19:19497195	0.932126	0.985807	5e-10
rs8102502	Blood pressure (pleiotropy model 2 SBP adjusted for estimated causal effects x DBP)	34989438	rs2965186	chr19:19497195	0.932126	0.985807	2e-11
rs8102502	Pulse pressure	30578418	rs8111093	chr19:19505548	0.932126	0.985807	9e-09
rs8102502	Dyslexia	36266505	rs8101068	chr19:19564486	0.768711	0.938556	3e-07
rs8102502	Spherical equivalent or myopia (age of diagnosis)	29808027	rs4808962	chr19:19579557	0.932126	0.985807	1e-09
rs8102502	Sex hormone-binding globulin levels	32042192	rs113070129	chr19:19580964	0.945904	0.972576	8e-15
rs8102502	Percent liver fat	34128465	rs113070129	chr19:19580964	0.945904	0.972576	1e-08
rs8102502	Sex hormone-binding globulin levels adjusted for BMI	32042192	rs113070129	chr19:19580964	0.945904	0.972576	2e-10
rs8102502	Basophil count	34594039	rs8102502	chr19:19652746	1	1	3e-08
rs8102502	Self-reported math ability (MTAG)	30038396	rs8102502	chr19:19652746	1	1	6e-12
rs8102502	Self-reported math ability	30038396	rs7252453	chr19:19654117	0.979506	1	4e-14
rs8102502	Lymphocyte count	32888494	rs8103992	chr19:19665643	0.664624	0.873385	4e-11
rs8102502	Lymphocyte count	32888493	rs8103992	chr19:19665643	0.664624	0.873385	5e-13
rs8102502	Pulse pressure	27841878	rs8103992	chr19:19665643	0.664624	0.873385	1e-09
rs8102502	Height	36224396	rs8113006	chr19:19669441	0.652086	0.859664	1e-13
rs8102502	Height	36224396	rs8113006	chr19:19669441	0.652086	0.859664	2e-228
rs8102502	Height	30595370	rs8108659	chr19:19680738	0.639624	0.84601	7e-38
rs8102502	Attention deficit hyperactivity disorder symptom score	27663945	rs56159542	chr19:19682971	0.647714	0.85949	1e-07
rs8102502	Lymphocyte count	32888493	rs8104909	chr19:19704915	0.652086	0.859664	3e-11
rs8123919	BMI (standard GWA)	37106081	rs3827031	chr20:50809213	0.687802	0.972768	5e-09
rs8123919	Self-reported math ability (MTAG)	30038396	rs8123919	chr20:50826346	1	1	2e-08
rs8123919	Self-reported math ability	30038396	rs8123919	chr20:50826346	1	1	3e-10
rs8123919	Insomnia	35835914	rs13039423	chr20:50826990	0.948737	0.99114	2e-08
rs8123919	Height	30595370	rs13042756	chr20:50832594	0.691993	0.978137	4e-09
rs8123919	Height	36224396	rs1998152	chr20:50860315	0.691993	0.978137	2e-64
rs8123919	Hand grip strength	29691431	rs2206929	chr20:50899693	0.687802	0.972768	2e-08
rs8123919	Insomnia	35835914	rs6068122	chr20:50902254	0.677269	0.972475	2e-09
rs6089809	Body mass index (MTAG)	36376304	rs6010784	chr20:61540319	0.848402	0.954651	5e-11
rs6089809	Body mass index	36581621	rs6010784	chr20:61540319	0.848402	0.954651	7e-16
rs6089809	Mean corpuscular volume	32888494	rs755167	chr20:61546650	0.826333	0.938412	1e-10
rs6089809	Mean corpuscular volume	32888493	rs6062380	chr20:61571721	0.838141	0.958349	2e-11
rs57394143	Thalamus volume	31530798	rs57936699	chr21:25851193	0.990937	1	9e-06
rs2904565	Self-reported math ability	30038396	rs112367533	chr22:20091833	0.986616	1	3e-08
rs2904565	Schizophrenia	26198764	rs1974653	chr22:20134350	0.613967	0.887194	8e-06
rs2904565	Schizophrenia	35396580	rs9605070	chr22:20134739	0.613967	0.887194	5e-06
rs2904565	Moderate to vigorous physical activity levels	29899525	rs11913445	chr22:20142513	0.811303	0.948826	2e-09
rs2904565	Disruptive behavior (multivariate analysis)	36324656	rs11913445	chr22:20142513	0.811303	0.948826	5e-10
rs11090045	Irritable mood	29500382	rs4820434	chr22:41637119	0.640234	0.841388	6e-09
rs11090045	Feeling tense	29500382	rs3171692	chr22:41642212	0.680798	0.883258	2e-08
rs11090045	Caffeine consumption from coffee or tea	33287642	rs9611527	chr22:41644428	0.678461	0.887615	1e-15
rs11090045	Self-reported allergy	23817569	rs2235852	chr22:41661154	0.685951	0.892502	4e-06
rs11090045	Bitter beverage consumption	31046077	rs5758274	chr22:41664539	0.685951	0.892502	2e-09
rs11090045	Smoking cessation	36477530	rs9611540	chr22:41674203	0.703479	0.897851	1e-23
rs11090045	Smoking cessation	36477530	rs9611540	chr22:41674203	0.703479	0.897851	1e-22
rs11090045	Insomnia	35835914	rs4822020	chr22:41700203	0.738112	0.899364	5e-10
rs11090045	General factor of neuroticism	30867560	rs9611555	chr22:41713111	0.738856	0.903871	9e-10
rs11090045	Insomnia	35835914	rs9611555	chr22:41713111	0.738856	0.903871	8e-19
rs11090045	Neuroticism	30595370	rs11090045	chr22:41753603	1	1	3e-12
rs11090045	Neuroticism	29942085	rs11090045	chr22:41753603	1	1	3e-18
rs11090045	Worry	29942085	rs11090045	chr22:41753603	1	1	1e-11
rs11090045	Neuroticism	32231276	rs11090045	chr22:41753603	1	1	1e-11
rs11090045	Sensitivity to environmental stress and adversity	31972866	rs11090045	chr22:41753603	1	1	6e-09
rs11090045	Neuroticism	29255261	rs11090045	chr22:41753603	1	1	3e-18
rs11090045	Feeling tense	29500382	rs11090045	chr22:41753603	1	1	2e-10
rs11090045	Feeling nervous	29500382	rs11090045	chr22:41753603	1	1	3e-08
rs11090045	Neuroticism	29500382	rs11090045	chr22:41753603	1	1	4e-14
rs11090045	Lamb consumption	32066663	rs11090045	chr22:41753603	1	1	3e-08
rs11090045	Smoking cessation	33082346	rs11090045	chr22:41753603	1	1	1e-08
rs11090045	Self-reported math ability	30038396	rs11090045	chr22:41753603	1	1	1e-32
rs11090045	Self-reported math ability (MTAG)	30038396	rs11090045	chr22:41753603	1	1	1e-32
rs11090045	Alcohol frequency weekly (standard GWA)	37106081	rs11090045	chr22:41753603	1	1	4e-08
rs11090045	PR interval	32439900	rs9607805	chr22:41854446	0.710067	0.868852	6e-09
rs11090045	PR interval	32439900	rs9607805	chr22:41854446	0.710067	0.868852	1e-08
rs11090045	Neuroticism	29255261	rs9607805	chr22:41854446	0.710067	0.868852	7e-13
rs11090045	Neuroticism	29500382	rs9607805	chr22:41854446	0.710067	0.868852	1e-10
rs11090045	Smoking cessation	30643251	rs9607805	chr22:41854446	0.710067	0.868852	1e-11
rs11090045	Highest math class taken (MTAG)	30038396	rs9607805	chr22:41854446	0.710067	0.868852	5e-20
rs11090045	Insomnia	35835914	rs9607805	chr22:41854446	0.710067	0.868852	2e-12
rs11090045	Drinks per week	36477530	rs9607805	chr22:41854446	0.710067	0.868852	7e-11
Notes: Previously reported associations between the 53 lead SNPs in our GWAS and other traits. We limited the look-up to SNPs showing r2 > 0.6 with our lead SNP and within 500 kb of it. The p value reflects the strength of association between the SNP and the other trait. We used the LDtrait tool at https://ldlink.nih.gov (version 5.6.5). This tool reports effect sizes and effect alleles, but we e…

## Sheet: 4. Genetic correlations
Supplementary Table S4. Genetic correlations of the quantitative factor, cognitive performance, and educational attainment with various traits.
Trait 1	Trait 2	Genetic correlation	SE	P value	Category
Quantitative factor	Dyslexia	0.0839	0.022	0.00013255	Cognitive
Quantitative factor	Reading skills	-0.2817	0.0599	2.561e-06	Cognitive
Quantitative factor	School grades E1	-0.0249	0.0355	0.48229	Cognitive
Quantitative factor	School grades E2	-0.7913	0.0576	6.9176e-43	Cognitive
Quantitative factor	Brain volume	0.01	0.0308	0.74697	Anthropometric
Quantitative factor	Obsessive-compulsive disorder	-0.0198	0.0549	0.71786	Psychiatric
Quantitative factor	Externalizing	-0.145	0.0324	7.4221e-06	Behavioral
Quantitative factor	Neuroticism	-0.147	0.0233	2.6426e-10	Behavioral
Quantitative factor	Attention deficit hyperactivity disorder	-0.1011	0.0299	0.00073523	Psychiatric
Quantitative factor	Autism spectrum disorder	-0.2061	0.0598	0.00057053	Psychiatric
Quantitative factor	Major depressive disorder	-0.221	0.0247	3.7635e-19	Psychiatric
Quantitative factor	Bipolar disorder	0.0249	0.0264	0.34571	Psychiatric
Quantitative factor	Cannabis use disorder	-0.1038	0.0425	0.014596	Psychiatric
Quantitative factor	Drinks per week	-0.0575	0.0236	0.014769	Behavioral
Quantitative factor	Ever smoker	-0.1778	0.0251	1.3946e-12	Behavioral
Quantitative factor	Morningness	0.0611	0.0255	0.01666	Behavioral
Quantitative factor	Number of children (females)	0.0469	0.0467	0.31542	Behavioral
Quantitative factor	Number of children (males)	0.043	0.0489	0.37971	Behavioral
Quantitative factor	Subjective well-being	0.1564	0.0401	9.4568e-05	Behavioral
Quantitative factor	Number of sexual partners	-0.1548	0.0311	6.5306e-07	Behavioral
Quantitative factor	Risk-taking	0.059	0.0324	0.068435	Behavioral
Quantitative factor	Schizophrenia	0.069	0.0248	0.0054035	Psychiatric
Quantitative factor	Household income	0.0497	0.0251	0.047531	Behavioral
Quantitative factor	Townsend deprivation index	-0.1418	0.0406	0.00047618	Behavioral
Quantitative factor	Same-sex behavior (males)	-0.153	0.0508	0.0025877	Behavioral
Quantitative factor	Same-sex behavior (females)	-0.3939	0.0922	1.9135e-05	Behavioral
Quantitative factor	Body-mass index	0.0945	0.0238	7.0892e-05	Anthropometric
Quantitative factor	Waist-to-hip ratio	0.0026	0.0272	0.92513	Anthropometric
Quantitative factor	Height	-0.0259	0.0166	0.11882	Anthropometric
Quantitative factor	Job coding: biologist, botanist, entomologist, zoologist, ecologist, microbiologist/pathologist/virologist/geneticist	-0.1607	0.1075	0.13513	Vocational
Quantitative factor	Job coding: physicist, astronomer, geologist, geophysicist, meteorologist, oceanographer, seismologist	0.1457	0.0734	0.046949	Vocational
Quantitative factor	Job coding: mathematician	0.3111	0.1126	0.0057174	Vocational
Quantitative factor	Job coding: software professional, analyst-programmer, computer programmer, software analyst or engineer, systems designer or programmer	0.3825	0.0842	5.563e-06	Vocational
Quantitative factor	Job coding: medical doctor, general practitioner, hospital consultant	0.0682	0.0574	0.23433	Vocational
Quantitative factor	Job coding: nurse	-0.1497	0.0718	0.037179	Vocational
Quantitative factor	Job coding: author, writer, biographer, book editor, novelist, dramatist, playwright, poet	-0.3277	0.0975	0.00077139	Vocational
Quantitative factor	Job coding: journalist, reporter, newspaper correspondent, sports writer, newspaper or magazine editor	-0.2045	0.1063	0.05446	Vocational
Quantitative factor	Job coding: officer of NGO, trade union organiser/official, charity administrator, secretary of research or charity or political or professional or trade association or trade union	-0.3199	0.0741	1.586e-05	Vocational
Quantitative factor	Job coding: senior official in central government including members of the senior civil service and the equivalent in the diplomatic service, mps, meps	-0.2631	0.1195	0.027718	Vocational
Quantitative factor	Job coding: psychologist, psychometrist	-0.0134	0.1414	0.92439	Vocational
Quantitative factor	Job coding: university lecturer/professor	0.1226	0.15	0.41387	Vocational
Quantitative factor	Job coding: solicitor, lawyer, barrister, judge, coroner, articled clerk, attorney, advocate, stipendiary magistrate, fiscal/crown prosecutor, sheriff (scottish courts), legal services recorder	0.0967	0.1483	0.51467	Vocational
Quantitative factor	Job coding: civil service administrative officer or assistant or clerk, tax collector, prison service clerk, law courts clerk	-0.0707	0.1207	0.55817	Vocational
Quantitative factor	Job coding: machine operator, processor, foreman	-0.0461	0.0619	0.45616	Vocational
Cognitive performance	Dyslexia	-0.4652	0.0274	7.0506e-65	Cognitive
Cognitive performance	Reading skills	0.7261	0.0396	4.211e-75	Cognitive
Cognitive performance	School grades E1	0.7744	0.0439	1.2688e-69	Cognitive
Cognitive performance	School grades E2	-0.1518	0.0479	0.0015237	Cognitive
Cognitive performance	Brain volume	0.2106	0.0341	6.5486e-10	Anthropometric
Cognitive performance	Obsessive-compulsive disorder	0.0428	0.0448	0.33955	Psychiatric
Cognitive performance	Externalizing	-0.2122	0.0218	2.6916e-22	Behavioral
Cognitive performance	Neuroticism	-0.172	0.0209	1.7699e-16	Behavioral
Cognitive performance	Attention deficit hyperactivity disorder	-0.3722	0.0268	8.7121e-44	Psychiatric
Cognitive performance	Autism spectrum disorder	0.2012	0.0345	5.7506e-09	Psychiatric
Cognitive performance	Major depressive disorder	-0.0874	0.02	1.2397e-05	Psychiatric
Cognitive performance	Bipolar disorder	-0.0984	0.0222	9.2181e-06	Psychiatric
Cognitive performance	Cannabis use disorder	-0.2763	0.0321	8.0758e-18	Psychiatric
Cognitive performance	Drinks per week	0.069	0.0212	0.0011024	Behavioral
Cognitive performance	Ever smoker	-0.1526	0.0199	1.8294e-14	Behavioral
Cognitive performance	Morningness	-0.157	0.0186	3.0419e-17	Behavioral
Cognitive performance	Number of children (females)	-0.1643	0.0399	3.7363e-05	Behavioral
Cognitive performance	Number of children (males)	-0.1891	0.0441	1.8069e-05	Behavioral
Cognitive performance	Subjective well-being	-0.0168	0.0322	0.60088	Behavioral
Cognitive performance	Number of sexual partners	-0.0309	0.021	0.14113	Behavioral
Cognitive performance	Risk-taking	-0.0993	0.0231	1.6675e-05	Behavioral
Cognitive performance	Schizophrenia	-0.2468	0.0218	1.0691e-29	Psychiatric
Cognitive performance	Household income	0.5823	0.0289	1.4289e-90	Behavioral
Cognitive performance	Townsend deprivation index	-0.3178	0.0384	1.3294e-16	Behavioral
Cognitive performance	Same-sex behavior (males)	0.0775	0.0474	0.10163	Behavioral
Cognitive performance	Same-sex behavior (females)	0.2366	0.0523	6.1026e-06	Behavioral
Cognitive performance	Body-mass index	-0.1446	0.0156	1.6215e-20	Anthropometric
Cognitive performance	Waist-to-hip ratio	-0.122	0.0161	3.2108e-14	Anthropometric
Cognitive performance	Height	0.1062	0.0147	4.8917e-13	Anthropometric
Cognitive performance	Job coding: biologist, botanist, entomologist, zoologist, ecologist, microbiologist/pathologist/virologist/geneticist	0.2854	0.0832	0.00060267	Vocational
Cognitive performance	Job coding: physicist, astronomer, geologist, geophysicist, meteorologist, oceanographer, seismologist	0.4402	0.0766	8.9314e-09	Vocational
Cognitive performance	Job coding: mathematician	0.2879	0.0818	0.0004347	Vocational
Cognitive performance	Job coding: software professional, analyst-programmer, computer programmer, software analyst or engineer, systems designer or programmer	0.8298	0.0733	1.0313e-29	Vocational
Cognitive performance	Job coding: medical doctor, general practitioner, hospital consultant	0.3724	0.0528	1.7361e-12	Vocational
Cognitive performance	Job coding: nurse	-0.2985	0.0681	1.1734e-05	Vocational
Cognitive performance	Job coding: author, writer, biographer, book editor, novelist, dramatist, playwright, poet	0.299	0.0742	5.6523e-05	Vocational
Cognitive performance	Job coding: journalist, reporter, newspaper correspondent, sports writer, newspaper or magazine editor	0.1473	0.0761	0.052766	Vocational
Cognitive performance	Job coding: officer of NGO, trade union organiser/official, charity administrator, secretary of research or charity or political or professional or trade association or trade union	0.2984	0.0644	3.5672e-06	Vocational
Cognitive performance	Job coding: senior official in central government including members of the senior civil service and the equivalent in the diplomatic service, mps, meps	0.5056	0.1104	4.6857e-06	Vocational
Cognitive performance	Job coding: psychologist, psychometrist	0.0322	0.1362	0.81291	Vocational
Cognitive performance	Job coding: university lecturer/professor	0.7487	0.1338	2.1722e-08	Vocational
Cognitive performance	Job coding: solicitor, lawyer, barrister, judge, coroner, articled clerk, attorney, advocate, stipendiary magistrate, fiscal/crown prosecutor, sheriff (scottish courts), legal services recorder	0.3729	0.1185	0.0016429	Vocational
Cognitive performance	Job coding: civil service administrative officer or assistant or clerk, tax collector, prison service clerk, law courts clerk	-0.1997	0.1078	0.064028	Vocational
Cognitive performance	Job coding: machine operator, processor, foreman	-0.1135	0.0506	0.025061	Vocational
Educational attainment	Dyslexia	-0.1649	0.0194	2.0161e-17	Cognitive
Educational attainment	Reading skills	0.5893	0.037	3.2964e-57	Cognitive
Educational attainment	School grades E1	0.8873	0.0431	2.7735e-94	Cognitive
Educational attainment	School grades E2	-0.1124	0.0482	0.019841	Cognitive
Educational attainment	Brain volume	0.2177	0.0299	3.3874e-13	Anthropometric
Educational attainment	Obsessive-compulsive disorder	0.2324	0.0422	3.7031e-08	Psychiatric
Educational attainment	Externalizing	-0.3228	0.0205	8.9675e-56	Behavioral
Educational attainment	Neuroticism	-0.2156	0.02	3.3318e-27	Behavioral
Educational attainment	Attention deficit hyperactivity disorder	-0.5246	0.0244	1.1254e-102	Psychiatric
Educational attainment	Autism spectrum disorder	0.2105	0.0309	1.0061e-11	Psychiatric
Educational attainment	Major depressive disorder	-0.1739	0.0197	9.9672e-19	Psychiatric
Educational attainment	Bipolar disorder	0.1137	0.0194	4.7115e-09	Psychiatric
Educational attainment	Cannabis use disorder	-0.404	0.0315	1.2364e-37	Psychiatric
Educational attainment	Drinks per week	0.0942	0.0213	9.3342e-06	Behavioral
Educational attainment	Ever smoker	-0.3037	0.0175	4.1292e-67	Behavioral
Educational attainment	Morningness	-0.1638	0.0168	1.4668e-22	Behavioral
Educational attainment	Number of children (females)	-0.2241	0.0364	7.6499e-10	Behavioral
Educational attainment	Number of children (males)	-0.2998	0.0395	3.2733e-14	Behavioral
Educational attainment	Subjective well-being	0.1008	0.0296	0.00066897	Behavioral
Educational attainment	Number of sexual partners	-0.0656	0.0186	0.00043273	Behavioral
Educational attainment	Risk-taking	0.0321	0.0214	0.13263	Behavioral
Educational attainment	Schizophrenia	0.0092	0.0184	0.61659	Psychiatric
Educational attainment	Household income	0.7754	0.0301	8.4047e-147	Behavioral
Educational attainment	Townsend deprivation index	-0.5656	0.0371	2.0967e-52	Behavioral
Educational attainment	Same-sex behavior (males)	0.0917	0.0452	0.04231	Behavioral
Educational attainment	Same-sex behavior (females)	0.2475	0.0422	4.5111e-09	Behavioral
Educational attainment	Body-mass index	-0.3076	0.0148	5.963e-96	Anthropometric
Educational attainment	Waist-to-hip ratio	-0.151	0.0128	3.8397e-32	Anthropometric
Educational attainment	Height	0.1337	0.013	9.054e-25	Anthropometric
Educational attainment	Job coding: biologist, botanist, entomologist, zoologist, ecologist, microbiologist/pathologist/virologist/geneticist	0.3866	0.0674	9.4662e-09	Vocational
Educational attainment	Job coding: physicist, astronomer, geologist, geophysicist, meteorologist, oceanographer, seismologist	0.5894	0.0694	2.0731e-17	Vocational
Educational attainment	Job coding: mathematician	0.3399	0.0835	4.6848e-05	Vocational
Educational attainment	Job coding: software professional, analyst-programmer, computer programmer, software analyst or engineer, systems designer or programmer	0.6843	0.0654	1.279e-25	Vocational
Educational attainment	Job coding: medical doctor, general practitioner, hospital consultant	0.6957	0.0446	8.4815e-55	Vocational
Educational attainment	Job coding: nurse	-0.1331	0.057	0.01943	Vocational
Educational attainment	Job coding: author, writer, biographer, book editor, novelist, dramatist, playwright, poet	0.3722	0.0656	1.394e-08	Vocational
Educational attainment	Job coding: journalist, reporter, newspaper correspondent, sports writer, newspaper or magazine editor	0.2282	0.0702	0.0011533	Vocational
Educational attainment	Job coding: officer of NGO, trade union organiser/official, charity administrator, secretary of research or charity or political or professional or trade association or trade union	0.3481	0.0606	9.2329e-09	Vocational
Educational attainment	Job coding: senior official in central government including members of the senior civil service and the equivalent in the diplomatic service, mps, meps	0.6846	0.0947	4.9536e-13	Vocational
Educational attainment	Job coding: psychologist, psychometrist	0.6085	0.1136	8.3755e-08	Vocational
Educational attainment	Job coding: university lecturer/professor	1.1084	0.13	1.5106e-17	Vocational
Educational attainment	Job coding: solicitor, lawyer, barrister, judge, coroner, articled clerk, attorney, advocate, stipendiary magistrate, fiscal/crown prosecutor, sheriff (scottish courts), legal services recorder	0.8411	0.1062	2.4422e-15	Vocational
Educational attainment	Job coding: civil service administrative officer or assistant or clerk, tax collector, prison service clerk, law courts clerk	-0.4258	0.1138	0.0001827	Vocational
Educational attainment	Job coding: machine operator, processor, foreman	-0.1507	0.0506	0.0029159	Vocational
Notes: Estimates of the genetic correlations and accompanying standard errors were calculated with LD Score regression, as called by Genomic SEM. The criterion of Benjamini-Hochberg FDR < 0.05 corresponds very closely to P < 0.05, meaning that it is safe to regard any genetic correlation with a P value satisfying the conventional alpha as statistically significant.

## Sheet: 5. Polygenic prediction
Supplementary Table S5. Polygenic prediction based on the GWAS of the quantitative factor.
	Individual level			Within family
Predicted phenotype	Beta (SE)	ΔR2	N	Beta (SE)	N
WRAT Arithmetic	0.063 (0.025)	0.0039	2641	0.075 (0.031)	2515
WRAT Reading	-0.005 (0.025)	~0	2642	-0.005 (0.032)	2516
WRAT Spelling	0.003 (0.030)	~0	1970	-0.035 (0.035)	1862
Notes: The polygenic score (PGS) and predicted phenotype were always standardized. The covariates were sex, categorical birth year, and 10 principal components of the genetic data. Standard errors were clustered at the family level. Within-family models controlled for the PGS of the parents.

## Sheet: 6. S-LDSC - baseline
Supplementary Table S6. S-LDSC baseline model for the quantitative factor.
Category	Prop SNPs	Prop h2	Prop h2 SE	Enrichment	Enrichment SE	Enrichment P	Coefficient	Coefficient SE	Coefficient Z
Coding_UCSCL2_0	0.0142591	0.0523632	0.017679	3.67226	1.23984	0.0264543	7.23652e-08	2.93621e-08	2.46458
Coding_UCSC.flanking.500L2_0	0.0493629	0.022837	0.0222202	0.462635	0.450141	0.242064	-2.07877e-08	8.96059e-09	-2.3199
Conserved_LindbladTohL2_0	0.0246705	0.171688	0.0406346	6.95924	1.64709	0.000118753	-2.11908e-08	3.07714e-08	-0.688651
Conserved_LindbladToh.flanking.500L2_0	0.305531	0.335241	0.0515709	1.09724	0.168791	0.566817	-4.63597e-09	4.76203e-09	-0.973529
CTCF_HoffmanL2_0	0.0238147	-0.0109451	0.0250953	-0.459596	1.05377	0.170481	-2.17553e-08	1.8242e-08	-1.1926
CTCF_Hoffman.flanking.500L2_0	0.0469798	0.0808314	0.0360363	1.72056	0.767061	0.355569	1.0316e-08	1.29383e-08	0.797323
DGF_ENCODEL2_0	0.135363	0.116505	0.0618023	0.860689	0.456568	0.760199	-8.08721e-09	1.0662e-08	-0.758507
DGF_ENCODE.flanking.500L2_0	0.402861	0.447847	0.0741259	1.11167	0.183999	0.545803	-2.86681e-09	5.24601e-09	-0.546474
DHS_peaks_TrynkaL2_0	0.10996	0.109915	0.0631383	0.999594	0.574194	0.999436	-4.69662e-09	1.92994e-08	-0.243356
DHS_TrynkaL2_0	0.165743	0.130006	0.0736806	0.784382	0.444548	0.615586	-2.75822e-08	1.54314e-08	-1.7874
DHS_Trynka.flanking.500L2_0	0.330063	0.44371	0.0771298	1.34432	0.233682	0.131064	4.84221e-09	6.77459e-09	0.714761
Enhancer_AnderssonL2_0	0.00431376	0.0339836	0.0104289	7.87796	2.41759	0.004906	1.05141e-07	3.96988e-08	2.64847
Enhancer_Andersson.flanking.500L2_0	0.0147089	-0.0280326	0.0140033	-1.90583	0.952028	0.00216976	-5.00051e-08	1.58448e-08	-3.15592
Enhancer_HoffmanL2_0	0.0419232	0.0325754	0.0282875	0.777024	0.674745	0.73628	-1.15095e-08	1.18538e-08	-0.970951
Enhancer_Hoffman.flanking.500L2_0	0.0478821	0.0841297	0.0325399	1.75702	0.679584	0.277082	8.79732e-09	1.23918e-08	0.70993
FetalDHS_TrynkaL2_0	0.0836829	0.165701	0.0488074	1.98011	0.583242	0.102079	2.01562e-08	1.42476e-08	1.41471
FetalDHS_Trynka.flanking.500L2_0	0.199517	0.196012	0.0596716	0.982433	0.29908	0.953199	-6.56826e-09	7.594e-09	-0.864929
H3K27ac_HniszL2_0	0.389044	0.410894	0.0264502	1.05616	0.0679876	0.419222	-4.99158e-09	3.08764e-09	-1.61663
H3K27ac_Hnisz.flanking.500L2_0	0.0314154	0.0615774	0.0259551	1.96011	0.826192	0.241331	1.37997e-08	1.40002e-08	0.985675
H3K27ac_PGC2L2_0	0.268521	0.365427	0.0371765	1.36089	0.138449	0.0171201	3.06729e-09	4.27246e-09	0.717922
H3K27ac_PGC2.flanking.500L2_0	0.0666235	0.0364957	0.0374698	0.54779	0.562412	0.423945	-8.10578e-09	1.0358e-08	-0.78256
H3K4me1_peaks_TrynkaL2_0	0.16887	0.24933	0.0590785	1.47646	0.349846	0.181615	1.79434e-09	9.93904e-09	0.180534
H3K4me1_TrynkaL2_0	0.423455	0.59884	0.0509671	1.41418	0.12036	0.00215261	4.19199e-09	5.99752e-09	0.698954
H3K4me1_Trynka.flanking.500L2_0	0.182246	0.0706052	0.0578852	0.387418	0.317622	0.0603527	-1.09096e-08	6.63873e-09	-1.64333
H3K4me3_peaks_TrynkaL2_0	0.0413685	0.0685308	0.037968	1.65659	0.917802	0.476854	-4.05083e-09	2.10111e-08	-0.192795
H3K4me3_TrynkaL2_0	0.132887	0.173506	0.0342267	1.30567	0.257563	0.235442	7.56225e-10	7.14519e-09	0.105837
H3K4me3_Trynka.flanking.500L2_0	0.122154	0.157491	0.0473593	1.28927	0.3877	0.45962	6.87239e-09	7.27966e-09	0.944054
H3K9ac_peaks_TrynkaL2_0	0.0381864	0.100172	0.0364123	2.62324	0.953541	0.07665	2.80458e-08	2.02851e-08	1.38258
H3K9ac_TrynkaL2_0	0.125302	0.160244	0.0372564	1.27886	0.297332	0.351689	-1.50732e-08	7.97472e-09	-1.89013
H3K9ac_Trynka.flanking.500L2_0	0.10447	0.129544	0.0432467	1.24001	0.413964	0.565905	3.74788e-10	7.53418e-09	0.049745
Intron_UCSCL2_0	0.387451	0.434213	0.0194492	1.12069	0.0501977	0.01731	1.23997e-09	1.29632e-09	0.95653
Intron_UCSC.flanking.500L2_0	0.0093403	0.0161794	0.018327	1.73222	1.96214	0.70347	-1.43664e-08	3.67487e-08	-0.390936
PromoterFlanking_HoffmanL2_0	0.00827691	0.0373131	0.0174632	4.5081	2.10987	0.11263	3.65799e-08	3.74453e-08	0.976889
PromoterFlanking_Hoffman.flanking.500L2_0	0.0248873	-0.0288488	0.0235088	-1.15918	0.944611	0.020337	-5.0155e-08	1.70379e-08	-2.94373
Promoter_UCSCL2_0	0.0463353	0.103927	0.0234218	2.24294	0.505485	0.0199445	1.64214e-08	1.05092e-08	1.56258
Promoter_UCSC.flanking.500L2_0	0.0105899	-0.00372224	0.0173416	-0.35149	1.63756	0.41237	-2.39446e-08	2.63209e-08	-0.909715
Repressed_HoffmanL2_0	0.460018	0.404421	0.0567419	0.879142	0.123347	0.339286	8.25904e-09	4.67083e-09	1.76822
Repressed_Hoffman.flanking.500L2_0	0.258437	0.310796	0.0652431	1.20259	0.252452	0.429683	1.03377e-08	5.66669e-09	1.8243
SuperEnhancer_HniszL2_0	0.167207	0.200983	0.0137394	1.202	0.08217	0.021596	8.70759e-10	2.33564e-09	0.372813
SuperEnhancer_Hnisz.flanking.500L2_0	0.00317338	0.0121461	0.0104555	3.8275	3.29475	0.382778	4.04267e-08	5.24842e-08	0.770265
TFBS_ENCODEL2_0	0.130972	0.165914	0.0609348	1.26679	0.465252	0.570128	5.80872e-09	1.06443e-08	0.545713
TFBS_ENCODE.flanking.500L2_0	0.21007	0.243456	0.0728603	1.15893	0.346838	0.647259	1.51029e-09	7.00867e-09	0.215489
Transcr_HoffmanL2_0	0.345193	0.403034	0.0463614	1.16756	0.134306	0.227316	2.58992e-09	3.63011e-09	0.713454
Transcr_Hoffman.flanking.500L2_0	0.416711	0.322792	0.0776079	0.774619	0.186239	0.24317	-4.37702e-09	6.14335e-09	-0.712481
TSS_HoffmanL2_0	0.0178069	0.0564076	0.020002	3.16773	1.12327	0.0513574	2.14629e-08	2.11997e-08	1.01242
TSS_Hoffman.flanking.500L2_0	0.0165317	0.0283619	0.0205058	1.71561	1.24039	0.56678	1.66716e-08	2.18108e-08	0.764371
UTR_3_UCSCL2_0	0.0111681	0.0368384	0.0121505	3.29853	1.08796	0.0369762	-2.52121e-08	2.28282e-08	-1.10443
UTR_3_UCSC.flanking.500L2_0	0.0152752	-0.00403304	0.0155653	-0.264025	1.01899	0.200517	-1.78364e-08	1.75783e-08	-1.01469
UTR_5_UCSCL2_0	0.00546018	0.00642775	0.00894287	1.1772	1.63784	0.914003	-4.85202e-08	2.88582e-08	-1.68133
UTR_5_UCSC.flanking.500L2_0	0.0213873	0.0253845	0.0178412	1.1869	0.834198	0.820408	-5.05077e-09	1.43217e-08	-0.352664
WeakEnhancer_HoffmanL2_0	0.0209057	0.0186606	0.0244259	0.892611	1.16839	0.926423	1.26247e-09	1.95914e-08	0.0644401
WeakEnhancer_Hoffman.flanking.500L2_0	0.0678187	0.135555	0.0335508	1.99878	0.494714	0.0460849	1.9167e-08	9.48519e-09	2.02073
GERP.NSL2_0	1.74532	3.10585	0.130357	1.77953	0.0746899	5.36811e-17	7.7251e-09	1.58703e-09	4.86765
GERP.RSsup4L2_0	0.00814993	0.0459764	0.0250355	5.64132	3.07187	0.127225	-4.61618e-08	5.21114e-08	-0.88583
MAFbin1L2_0	0.102357	0.0734691	0.0141047	0.717771	0.137799	0.0186594	9.3919e-09	2.25282e-09	4.16895
MAFbin2L2_0	0.0998554	0.0495783	0.0135558	0.496501	0.135755	3.62653e-05	5.89372e-09	2.08351e-09	2.82875
MAFbin3L2_0	0.0996066	0.0842878	0.0124372	0.846206	0.124864	0.213728	1.1692e-08	2.22217e-09	5.26155
MAFbin4L2_0	0.100696	0.0918194	0.0158118	0.911851	0.157026	0.576217	1.29014e-08	2.77928e-09	4.64198
MAFbin5L2_0	0.0983171	0.106922	0.0162943	1.08752	0.165732	0.597421	1.56175e-08	2.7769e-09	5.62407
MAFbin6L2_0	0.0996422	0.113619	0.0147209	1.14027	0.147738	0.338134	1.64962e-08	2.65187e-09	6.22059
MAFbin7L2_0	0.0997338	0.118202	0.0180526	1.18518	0.181008	0.292607	1.73431e-08	3.10936e-09	5.57773
MAFbin8L2_0	0.100229	0.0978438	0.0197942	0.976199	0.197489	0.903835	1.40839e-08	3.42931e-09	4.10693
MAFbin9L2_0	0.1011	0.149319	0.0187903	1.47694	0.185858	0.00627734	2.19516e-08	3.12874e-09	7.01613
MAFbin10L2_0	0.0984626	0.114939	0.0165078	1.16734	0.167656	0.325285	1.68719e-08	2.86606e-09	5.88679
MAF_Adj_Predicted_Allele_AgeL2_0	3.39244e-06	-0.477162	0.0862651	-140655	25428.6	6.31658e-05	-6.28861e-09	2.60657e-09	-2.4126
MAF_Adj_LLD_AFRL2_0	0.00279647	-0.315974	0.0341262	-112.99	12.2033	1.46752e-09	-1.2096e-09	1.04921e-09	-1.15286
Recomb_Rate_10kbL2_0	1.55242	1.42111	0.139203	0.915416	0.089668	0.303082	-9.15946e-10	3.24405e-10	-2.82346
Nucleotide_Diversity_10kbL2_0	4.6087	3.70417	0.197976	0.803736	0.042957	2.57739e-11	-5.46927e-10	4.24458e-10	-1.28853
Backgrd_Selection_StatL2_0	0.17772	0.199469	0.0077135	1.12238	0.0434026	0.000464875	-1.74407e-09	3.37584e-09	-0.516632
CpG_Content_50kbL2_0	0.0100519	0.0105878	0.000190992	1.05331	0.0190006	0.0138253	9.68457e-07	1.78702e-07	5.41939
MAF_Adj_ASMCL2_0	-2.34853e-14	-0.444271	0.0913902	1.8917e+13	-3.89138e+12	2.17908e-11	-3.2874e-09	1.42748e-09	-2.30293
GTEx_eQTL_MaxCPPL2_0	0.0103404	0.0255234	0.0113157	2.46832	1.09432	0.196274	2.98846e-08	3.17002e-08	0.942727
BLUEPRINT_H3K27acQTL_MaxCPPL2_0	0.0165455	0.0215617	0.0108169	1.30317	0.653767	0.644224	-1.27984e-08	2.25763e-08	-0.566893
BLUEPRINT_H3K4me1QTL_MaxCPPL2_0	0.0133725	0.0383628	0.0109065	2.86878	0.815588	0.0347623	5.81438e-08	2.99775e-08	1.93958
BLUEPRINT_DNA_methylation_MaxCPPL2_0	0.031731	0.0369077	0.0166159	1.16315	0.52365	0.754175	-1.28859e-08	1.6683e-08	-0.772394
synonymousL2_0	0.00312003	5.61595e-05	0.0121377	0.0179997	3.89025	0.80107	-1.97314e-07	7.01055e-08	-2.81453
non_synonymousL2_0	0.00271541	0.00419923	0.00823899	1.54644	3.03416	0.85713	-1.27441e-07	6.01912e-08	-2.11726
Conserved_Vertebrate_phastCons46wayL2_0	0.0294361	0.178545	0.0435972	6.0655	1.48108	0.000301049	-1.39196e-09	2.49526e-08	-0.055784
Conserved_Vertebrate_phastCons46way.flanking.500L2_0	0.377534	0.351037	0.0595571	0.929815	0.157753	0.653037	-1.81013e-08	9.02694e-09	-2.00526
Conserved_Mammal_phastCons46wayL2_0	0.0214395	0.172455	0.0397767	8.04381	1.85531	0.000102474	2.99375e-08	4.55012e-08	0.657951
Conserved_Mammal_phastCons46way.flanking.500L2_0	0.31778	0.362588	0.0574463	1.141	0.180774	0.441765	1.05571e-08	9.7245e-09	1.08562
Conserved_Primate_phastCons46wayL2_0	0.0192691	0.252224	0.0421211	13.0896	2.18594	9.33791e-10	1.95712e-07	3.3312e-08	5.87511
Conserved_Primate_phastCons46way.flanking.500L2_0	0.15655	0.203163	0.0524614	1.29775	0.335109	0.362646	8.81131e-09	7.95336e-09	1.10787
BivFlnkL2_0	0.0135494	0.0553583	0.0196378	4.08567	1.44935	0.0396446	2.92015e-08	2.44796e-08	1.19289
BivFlnk.flanking.500L2_0	0.01763	-0.00945812	0.0173692	-0.53648	0.98521	0.131432	-3.6651e-08	1.78913e-08	-2.04854
Human_Promoter_VillarL2_0	0.015217	0.0550413	0.0150264	3.61709	0.987477	0.00717394	-1.22182e-08	1.89726e-08	-0.643994
Human_Promoter_Villar.flanking.500L2_0	0.0035889	0.00465125	0.0122247	1.29601	3.40626	0.930737	-1.06561e-08	6.36767e-08	-0.167347
Human_Enhancer_VillarL2_0	0.0332274	0.00436847	0.015442	0.131472	0.464738	0.048832	-2.14645e-08	1.12535e-08	-1.90736
Human_Enhancer_Villar.flanking.500L2_0	0.00979776	0.044477	0.0160501	4.53951	1.63814	0.0298216	5.39094e-08	2.5823e-08	2.08765
Ancient_Sequence_Age_Human_PromoterL2_0	0.00417067	0.0365364	0.0131917	8.76034	3.16297	0.0133794	7.46979e-08	6.20951e-08	1.20296
Ancient_Sequence_Age_Human_Promoter.flanking.500L2_0	0.00532044	0.0134403	0.0114507	2.52617	2.15221	0.472809	1.09098e-08	4.44191e-08	0.245611
Ancient_Sequence_Age_Human_EnhancerL2_0	0.00513809	0.00453154	0.00999138	0.88195	1.94457	0.951657	-1.69864e-08	3.2112e-08	-0.528974
Ancient_Sequence_Age_Human_Enhancer.flanking.500L2_0	0.00902677	0.0156218	0.0135571	1.7306	1.50188	0.623763	1.30218e-08	2.76919e-08	0.470237
Human_Enhancer_Villar_Species_Enhancer_CountL2_0	0.0662831	0.047305	0.0363343	0.713682	0.548169	0.599656	1.90986e-09	2.11193e-09	0.904316
Human_Promoter_Villar_ExACL2_0	0.00249666	0.0264418	0.00921959	10.5909	3.69277	0.00720296	1.03707e-07	6.29586e-08	1.64723
Human_Promoter_Villar_ExAC.flanking.500L2_0	0.000577069	0.00275636	0.00557851	4.77649	9.66697	0.695092	5.5604e-08	1.72743e-07	0.321889
Notes: Enrichment is the proportion of heritability accounted for by common SNPs mapped to the category (Prop h2) divided by the proportion of common SNPs mapped to the category (Prop SNPs). Coefficient is the partial regression coefficient of category membership in the prediction of a SNP's contribution to heritability.

## Sheet: 7. S-LDSC - GTEx
Supplementary Table S7. S-LDSC heritability enrichment of GTEx tissues.
Tissue	Category	Prop SNPs	Prop h2	Prop h2 SE	Enrichment	Enrichment SE	Enrichment P	Coefficient	Coefficient SE	Coefficient Z
Adipose_Visceral_(Omentum)	Adipose	0.18617	0.180837	0.0105527	0.971357	0.0566833	0.606939	-9.8722e-10	1.269e-09	-0.777953
Adipose_Subcutaneous	Adipose	0.195897	0.183351	0.0106698	0.93596	0.0544664	0.229079	-1.87798e-09	1.20673e-09	-1.55625
Spleen	Blood/immune	0.148023	0.14386	0.0110104	0.971875	0.0743827	0.695772	-3.3173e-10	1.28685e-09	-0.257785
Cells_EBV-transformed_lymphocytes	Blood/immune	0.16396	0.157665	0.0131657	0.961607	0.0802984	0.609443	-4.71018e-11	1.50579e-09	-0.0312804
Whole_Blood	Blood/immune	0.144333	0.115235	0.0112915	0.798397	0.0782326	0.00273592	-1.60581e-09	1.14531e-09	-1.40208
Breast_Mammary_Tissue	Breast	0.187932	0.176944	0.01008	0.94153	0.0536364	0.284596	-1.9764e-09	1.28379e-09	-1.53951
Heart_Left_Ventricle	Cardiovascular	0.188121	0.203245	0.0103307	1.0804	0.0549155	0.160402	2.4511e-10	1.08754e-09	0.22538
Artery_Tibial	Cardiovascular	0.204189	0.216255	0.00993744	1.05909	0.048668	0.21836	-8.61895e-10	1.06393e-09	-0.810103
Artery_Coronary	Cardiovascular	0.191057	0.19162	0.00954722	1.00295	0.0499706	0.952827	-1.57855e-09	1.06846e-09	-1.47742
Artery_Aorta	Cardiovascular	0.192237	0.191021	0.00929844	0.993673	0.0483697	0.895819	-1.9101e-09	1.08606e-09	-1.75874
Heart_Atrial_Appendage	Cardiovascular	0.19648	0.186626	0.0100384	0.949849	0.051091	0.306585	-2.42614e-09	9.81196e-10	-2.47263
Brain_Cerebellar_Hemisphere	Central nervous	0.199288	0.262152	0.0105344	1.31545	0.0528603	9.20158e-07	4.48579e-09	1.26348e-09	3.55033
Brain_Amygdala	Central nervous	0.234641	0.305451	0.0127682	1.30178	0.0544158	4.8909e-08	3.96804e-09	1.16597e-09	3.40323
Brain_Cortex	Central nervous	0.226724	0.294136	0.012979	1.29733	0.057246	1.0009e-08	3.52963e-09	1.18069e-09	2.98947
Brain_Cerebellum	Central nervous	0.195805	0.253353	0.0105986	1.29391	0.0541284	1.06623e-05	3.82418e-09	1.30241e-09	2.93623
Brain_Frontal_Cortex_(BA9)	Central nervous	0.23469	0.303352	0.0131198	1.29257	0.0559026	3.85252e-09	3.47913e-09	1.1255e-09	3.0912
Brain_Anterior_cingulate_cortex_(BA24)	Central nervous	0.234304	0.301086	0.0133864	1.28503	0.0571326	2.02984e-08	3.32584e-09	1.19298e-09	2.78785
Brain_Hippocampus	Central nervous	0.235649	0.30019	0.012461	1.27389	0.0528795	9.92731e-08	3.35038e-09	1.12819e-09	2.96969
Brain_Nucleus_accumbens_(basal_ganglia)	Central nervous	0.225952	0.283846	0.0112615	1.25622	0.0498403	5.63999e-07	2.55239e-09	1.08275e-09	2.35731
Brain_Caudate_(basal_ganglia)	Central nervous	0.225394	0.28191	0.0119386	1.25074	0.0529678	1.63127e-06	2.47071e-09	1.1279e-09	2.19054
Brain_Hypothalamus	Central nervous	0.232504	0.288364	0.0115703	1.24026	0.0497642	1.88755e-05	2.66971e-09	1.1957e-09	2.23276
Brain_Putamen_(basal_ganglia)	Central nervous	0.225556	0.278186	0.0128028	1.23333	0.0567609	8.83584e-06	1.97813e-09	1.19256e-09	1.65873
Brain_Substantia_nigra	Central nervous	0.229635	0.280278	0.0118608	1.22053	0.0516505	3.96057e-05	2.17682e-09	1.15755e-09	1.88054
Brain_Spinal_cord_(cervical_c-1)	Central nervous	0.223862	0.26128	0.0108106	1.16715	0.0482912	0.000817207	1.49374e-09	1.08053e-09	1.38242
Esophagus_Muscularis	Digestive	0.180178	0.197748	0.00988476	1.09751	0.0548612	0.0778224	-4.22293e-10	1.28227e-09	-0.329331
Esophagus_Gastroesophageal_Junction	Digestive	0.178523	0.192671	0.0101972	1.07925	0.0571201	0.16204	-6.846e-10	1.33245e-09	-0.51379
Minor_Salivary_Gland	Digestive	0.171565	0.170895	0.0111122	0.996092	0.0647697	0.950711	-7.55699e-11	1.22696e-09	-0.0615914
Colon_Sigmoid	Digestive	0.178347	0.176844	0.00954664	0.991571	0.0535285	0.874598	-2.73113e-09	1.2165e-09	-2.24508
Esophagus_Mucosa	Digestive	0.160217	0.156081	0.0120561	0.974183	0.0752483	0.716595	-4.89758e-10	1.2659e-09	-0.386885
Pancreas	Digestive	0.164798	0.158186	0.0144788	0.959882	0.0878582	0.625394	1.29208e-09	1.45534e-09	0.88782
Colon_Transverse	Digestive	0.159407	0.152206	0.0098182	0.954832	0.0615922	0.448426	-1.34988e-09	1.25556e-09	-1.07513
Small_Intestine_Terminal_Ileum	Digestive	0.161493	0.152641	0.0125357	0.945182	0.0776236	0.454873	1.34239e-11	1.36552e-09	0.00983062
Stomach	Digestive	0.162116	0.152162	0.0123342	0.938599	0.0760823	0.384356	-1.90204e-09	1.34647e-09	-1.41261
Liver	Digestive	0.160745	0.144078	0.0108141	0.896312	0.0672745	0.0874796	-1.91537e-09	1.14028e-09	-1.67974
Pituitary	Endocrine	0.162018	0.183368	0.00993984	1.13178	0.0613503	0.041945	1.97013e-09	1.31134e-09	1.50238
Thyroid	Endocrine	0.167126	0.170644	0.00968528	1.02105	0.0579519	0.716024	-5.92529e-10	1.16572e-09	-0.508293
Adrenal_Gland	Endocrine	0.160338	0.154887	0.00886885	0.966003	0.0553134	0.54138	-2.06962e-09	1.24581e-09	-1.66127
Testis	Endocrine	0.175166	0.161594	0.014087	0.92252	0.0804208	0.285233	-4.03973e-10	1.34317e-09	-0.30076
Skin_Not_Sun_Exposed_(Suprapubic)	Integumentary	0.157141	0.165114	0.0104442	1.05074	0.066464	0.451235	4.89663e-10	1.2975e-09	0.37739
Skin_Sun_Exposed_(Lower_leg)	Integumentary	0.158931	0.166673	0.00975589	1.04871	0.0613843	0.434218	3.41384e-10	1.25092e-09	0.272905
Muscle_Skeletal	Musculoskeletal	0.171595	0.175414	0.010461	1.02226	0.0609632	0.715053	-1.75632e-09	1.31377e-09	-1.33686
Cells_Transformed_fibroblasts	Musculoskeletal	0.179938	0.163062	0.010573	0.906212	0.0587593	0.0930749	-2.90993e-09	1.25048e-09	-2.32705
Nerve_Tibial	Peripheral nervous	0.189151	0.197509	0.0100793	1.04419	0.0532869	0.398991	-1.69731e-10	1.17364e-09	-0.144619
Lung	Respiratory	0.179713	0.177611	0.0105279	0.988304	0.0585816	0.838207	2.82631e-11	1.20314e-09	0.0234911
Ovary	Urogenital	0.164912	0.171081	0.00904804	1.03741	0.0548659	0.495559	1.35419e-10	1.19355e-09	0.113459
Fallopian_Tube	Urogenital	0.16253	0.166136	0.00830631	1.02219	0.0511064	0.666178	-3.48036e-10	1.04816e-09	-0.332045
Kidney_Cortex	Urogenital	0.166716	0.168419	0.00976198	1.01022	0.0585546	0.86023	-1.09664e-10	1.1306e-09	-0.0969966
Uterus	Urogenital	0.168335	0.169312	0.00943861	1.0058	0.0560703	0.916492	-1.6563e-09	1.28126e-09	-1.29271
Prostate	Urogenital	0.147744	0.142889	0.00939012	0.967137	0.0635565	0.603877	-1.90556e-09	1.35533e-09	-1.40598
Cervix_Ectocervix	Urogenital	0.170301	0.164008	0.00905138	0.963048	0.0531491	0.481984	-1.42431e-09	1.11028e-09	-1.28284
Cervix_Endocervix	Urogenital	0.169762	0.157887	0.00923051	0.930047	0.0543731	0.21032	-2.47884e-09	1.33215e-09	-1.86079
Vagina	Urogenital	0.171645	0.154948	0.00937702	0.902722	0.0546302	0.0590159	-2.4445e-09	1.04489e-09	-2.33949
Bladder	Urogenital	0.187843	0.165945	0.00928208	0.883423	0.0494139	0.0161893	-3.28192e-09	1.1306e-09	-2.90281
Notes: Enrichment is the proportion of heritability accounted for by common SNPs mapped to the category (Prop h2) divided by the proportion of common SNPs mapped to the category (Prop SNPs). Coefficient is the partial regression coefficient of category membership in the prediction of a SNP's contribution to heritability. The results are listed from top to bottom in the same order as they appear i…

## Sheet: 8. PoPS features
Supplementary Table S8. Features used for gene prioritization with PoPS.
Feature ID	Feature name	Beta	SE	P value	r2	Selected	Penalized beta
mouse_brain2_projected_icaloadings_IC_1	NA	3.06124e-05	2.66688e-06	1.68726e-30	0.00731675	TRUE	3.13663e-06
mouse_brain2_projected_pcaloadings_PC_1	NA	3.64888e-06	3.40582e-07	8.78027e-27	0.00632786	TRUE	1.29808e-06
mouse_brain2_projected_pcaloadings_clusters_Cluster7_PC_2	NA	-5.02387e-05	4.72869e-06	2.29877e-26	0.00621659	TRUE	-1.83542e-06
mouse_brain2_projected_pcaloadings_clusters_Cluster14_PC_4	NA	-0.000195351	1.94529e-05	9.93726e-24	0.00551472	TRUE	-1.43884e-06
mouse_brain2_projected_pcaloadings_clusters_Cluster16_PC_2	NA	0.000248486	2.4924e-05	2.0674e-23	0.00542998	TRUE	-6.9546e-08
mouse_brain4_neurons_projected_pcaloadings_clusters_Cluster12_PC_4	NA	0.000174334	1.78946e-05	1.99128e-22	0.00516796	TRUE	6.27403e-06
mouse_brain2_projected_pcaloadings_clusters_Cluster6_PC_3	NA	0.00011992	1.24083e-05	4.26734e-22	0.00507979	TRUE	1.03105e-06
mouse_brain2_projected_pcaloadings_clusters_Cluster17_PC_4	NA	0.00027353	2.87564e-05	1.87123e-21	0.00490879	TRUE	-3.64354e-07
mouse_development_projected_icaloadings_IC_4	NA	-3.32955e-05	3.54479e-06	5.8428e-21	0.00477707	TRUE	2.41459e-07
mouse_brain2_projected_pcaloadings_clusters_Cluster1_PC_1	NA	-1.53613e-05	1.65067e-06	1.32542e-20	0.00468231	TRUE	1.82015e-06
mouse_brain2_projected_pcaloadings_clusters_Cluster2_PC_4	NA	0.000139301	1.50216e-05	1.80363e-20	0.00464667	TRUE	9.75829e-07
mouse_development_projected_pcaloadings_PC_1	NA	2.0274e-06	2.19765e-07	2.82793e-20	0.00459465	TRUE	2.01824e-06
mouse_brain2_projected_pcaloadings_clusters_Cluster4_PC_1	NA	-2.88803e-05	3.14723e-06	4.45732e-20	0.00454201	TRUE	2.74231e-06
mouse_multiple2_bulk_average_expression_Cluster11	NA	0.0753217	0.00827573	8.90832e-20	0.00446191	TRUE	3.14817e-09
mouse_multiple2_bulk_projected_icaloadings_IC_1	NA	-0.00037458	4.12583e-05	1.09664e-19	0.00443787	TRUE	-7.1759e-07
mouse_brain4_neurons_projected_pcaloadings_clusters_Cluster18_PC_4	NA	0.000190315	2.10754e-05	1.71353e-19	0.00438624	TRUE	2.70866e-06
mouse_multiple2_facs_projected_icaloadings_IC_23	NA	-3.78756e-05	4.20676e-06	2.18594e-19	0.00435808	TRUE	-2.12073e-06
mouse_multiple2_bulk_diffexprs_tstat_clusters_Cluster1	NA	0.00252268	0.000280384	2.31489e-19	0.00435145	TRUE	7.83658e-08
mouse_brain2_projected_pcaloadings_clusters_Cluster8_PC_2	NA	0.000104304	1.16033e-05	2.49063e-19	0.00434299	TRUE	-4.31089e-07
mouse_brain4_bnst_projected_pcaloadings_clusters_Cluster1_PC_5	NA	6.39483e-05	7.12713e-06	2.89824e-19	0.00432545	TRUE	-2.91443e-06
mouse_development_projected_icaloadings_IC_10	NA	-3.92609e-05	4.38152e-06	3.23006e-19	0.00431292	TRUE	3.09747e-06
mouse_brain4_bnst_projected_pcaloadings_clusters_Cluster10_PC_5	NA	-0.000114978	1.28459e-05	3.53511e-19	0.00430248	TRUE	-3.38748e-06
mouse_development_projected_pcaloadings_clusters_Cluster2_PC_1	NA	3.43692e-06	3.84361e-07	3.82504e-19	0.00429336	TRUE	-1.10989e-06
mouse_development_projected_icaloadings_IC_1	NA	2.28244e-05	2.57194e-06	7.03257e-19	0.00422292	TRUE	2.7916e-06
mouse_brain4_bnst_projected_pcaloadings_clusters_Cluster15_PC_3	NA	0.00011625	1.3144e-05	9.20632e-19	0.00419177	TRUE	4.0247e-06
mouse_brain4_bnst_projected_pcaloadings_clusters_Cluster14_PC_4	NA	-0.000113056	1.28025e-05	1.03937e-18	0.00417774	TRUE	-1.79986e-07
mouse_brain2_projected_pcaloadings_clusters_Cluster3_PC_5	NA	0.000127278	1.44358e-05	1.17744e-18	0.00416331	TRUE	9.1221e-07
mouse_brain2_projected_pcaloadings_clusters_Cluster5_PC_2	NA	-7.30841e-05	8.31634e-06	1.52241e-18	0.00413359	TRUE	1.20706e-06
mouse_brain2_projected_pcaloadings_clusters_Cluster9_PC_2	NA	-0.000103847	1.194e-05	3.39518e-18	0.00404083	TRUE	2.85964e-06
mouse_brain2_projected_icaloadings_IC_33	NA	-6.16494e-05	7.15897e-06	7.2115e-18	0.00395372	TRUE	3.38206e-06
mouse_development_projected_pcaloadings_clusters_Cluster17_PC_1	NA	-3.55328e-05	4.13905e-06	9.10162e-18	0.0039268	TRUE	-5.22552e-06
mouse_brain4_bnst_projected_pcaloadings_clusters_Cluster8_PC_3	NA	7.36389e-05	8.63616e-06	1.50438e-17	0.00386869	TRUE	-1.73923e-06
mouse_brain4_neurons_projected_pcaloadings_clusters_Cluster1_PC_4	NA	-7.2986e-05	8.59916e-06	2.11012e-17	0.00382957	TRUE	9.69334e-07
mouse_brain4_bnst_projected_pcaloadings_clusters_Cluster7_PC_4	NA	-8.29283e-05	9.82974e-06	3.27068e-17	0.00377889	TRUE	-1.87518e-06
mouse_brain4_neurons_projected_pcaloadings_clusters_Cluster8_PC_4	NA	0.000115978	1.37696e-05	3.67659e-17	0.00376537	TRUE	-9.855e-08
mouse_brain4_neurons_projected_pcaloadings_clusters_Cluster9_PC_5	NA	0.000134117	1.59461e-05	4.07804e-17	0.00375339	TRUE	-1.32738e-07
mouse_development_projected_pcaloadings_clusters_Cluster5_PC_5	NA	0.000146359	1.75438e-05	7.27425e-17	0.00368648	TRUE	3.92629e-06
mouse_development_average_expression_Cluster2	NA	0.520261	0.0624364	7.9041e-17	0.00367688	TRUE	-1.4856e-11
mouse_development_projected_icaloadings_IC_13	NA	-3.75611e-05	4.53119e-06	1.13764e-16	0.00363478	TRUE	1.62992e-06
mouse_brain_diffexprs_tstat_clusters_Cluster12	NA	0.0106137	0.0012826	1.28268e-16	0.00362091	TRUE	3.4936e-08
GO:0030425	dendrite	0.0673266	0.00816037	1.57831e-16	0.00359694	TRUE	1.58116e-08
mouse_brain2_diffexprs_tstat_clusters_Cluster6	NA	0.00850112	0.00103284	1.85909e-16	0.00357801	TRUE	3.97935e-09
mouse_brain2_projected_icaloadings_IC_47	NA	9.69418e-05	1.17835e-05	1.92133e-16	0.0035742	TRUE	5.47198e-06
mouse_brain4_neurons_projected_icaloadings_IC_35	NA	-5.79416e-05	7.09109e-06	3.05754e-16	0.0035205	TRUE	8.19915e-08
mouse_multiple2_facs_projected_icaloadings_IC_29	NA	-3.82283e-05	4.69491e-06	3.87172e-16	0.00349322	TRUE	-5.24552e-07
mouse_brain4_bnst_projected_pcaloadings_clusters_Cluster12_PC_6	NA	-0.00013709	1.68678e-05	4.38804e-16	0.00347875	TRUE	9.18985e-07
mouse_brain2_average_expression_Cluster1	NA	0.815984	0.10055	4.84828e-16	0.00346722	TRUE	-5.92736e-11
ENSG00000164418	GRIK2 PPI subnetwork	0.0663866	0.00821594	6.46501e-16	0.00343396	TRUE	1.93117e-08
mouse_development_projected_icaloadings_IC_6	NA	3.16152e-05	3.93789e-06	9.87022e-16	0.00338507	TRUE	-2.20189e-07
mouse_brain2_diffexprs_tstat_clusters_Cluster8	NA	0.0129144	0.00161306	1.18348e-15	0.0033641	TRUE	6.5214e-09
mouse_brain4_neurons_projected_pcaloadings_clusters_Cluster4_PC_5	NA	0.000106275	1.33116e-05	1.42054e-15	0.003343	TRUE	-2.82139e-06
mouse_brain2_projected_pcaloadings_clusters_Cluster0_PC_1	NA	1.09361e-05	1.37364e-06	1.70051e-15	0.00332221	TRUE	-4.49893e-06
mouse_brain4_neurons_projected_icaloadings_IC_6	NA	2.57834e-05	3.24381e-06	1.88789e-15	0.00331014	TRUE	-3.57472e-08
mouse_development_projected_pcaloadings_clusters_Cluster19_PC_1	NA	-2.05593e-05	2.5905e-06	2.08118e-15	0.00329887	TRUE	2.96176e-06
mouse_development_projected_icaloadings_IC_8	NA	-3.15859e-05	3.98312e-06	2.19268e-15	0.00329284	TRUE	-5.52104e-06
mouse_brain2_projected_pcaloadings_clusters_Cluster1_PC_2	NA	-3.65323e-05	4.60994e-06	2.28748e-15	0.00328795	TRUE	-3.10264e-06
mouse_brain2_projected_pcaloadings_clusters_Cluster10_PC_2	NA	-0.000101306	1.28255e-05	2.81554e-15	0.00326396	TRUE	2.43394e-08
mouse_brain2_projected_pcaloadings_clusters_Cluster11_PC_4	NA	-0.000219467	2.80136e-05	4.71487e-15	0.0032044	TRUE	4.28091e-07
GO:0042734	presynaptic membrane	0.0645718	0.00830885	7.75925e-15	0.00314686	TRUE	1.71662e-08
mouse_brain4_bnst_projected_pcaloadings_clusters_Cluster3_PC_3	NA	-5.36597e-05	6.91434e-06	8.45057e-15	0.003137	TRUE	-8.76796e-07
mouse_brain2_average_expression_Cluster4	NA	0.857141	0.11059	9.1468e-15	0.00312786	TRUE	-5.8633e-11
mouse_brain2_projected_icaloadings_IC_20	NA	5.4316e-05	7.039e-06	1.19619e-14	0.00309687	TRUE	3.04237e-06
mouse_brain4_neurons_projected_pcaloadings_clusters_Cluster17_PC_6	NA	0.00021255	2.76088e-05	1.3753e-14	0.00308076	TRUE	-8.59501e-07
mouse_brain4_neurons_projected_pcaloadings_clusters_Cluster5_PC_4	NA	-7.70891e-05	1.00899e-05	2.16785e-14	0.00302821	TRUE	5.91685e-07
mouse_development_projected_pcaloadings_clusters_Cluster1_PC_5	NA	5.60404e-05	7.33505e-06	2.1707e-14	0.00302806	TRUE	3.75789e-06
mouse_brain2_projected_icaloadings_IC_30	NA	-6.51835e-05	8.54031e-06	2.30344e-14	0.00302121	TRUE	-3.55605e-06
GO:0032281	alpha-amino-3-hydroxy-5-methyl-4-isoxazolepropionic acid selective glutamate receptor complex	0.0640467	0.00841637	2.74562e-14	0.00300093	TRUE	2.70638e-08
mouse_multiple_diffexprs_genes_clusters_Cluster26	NA	0.204991	0.0269388	2.7511e-14	0.0030007	TRUE	2.77552e-09
mouse_multiple2_bulk_projected_pcaloadings_PC_1	NA	1.20733e-05	1.58739e-06	2.8316e-14	0.00299737	TRUE	4.5614e-06
mouse_development_projected_icaloadings_IC_19	NA	-3.74252e-05	4.92645e-06	3.03596e-14	0.00298933	TRUE	2.42822e-06
mouse_brain4_bnst_projected_pcaloadings_clusters_Cluster0_PC_3	NA	4.6454e-05	6.13266e-06	3.59498e-14	0.00296982	TRUE	2.69273e-07
mouse_brain4_neurons_projected_pcaloadings_clusters_Cluster6_PC_5	NA	0.000148369	1.96073e-05	3.81917e-14	0.00296283	TRUE	3.24037e-07
GO:0045202	synapse	0.0612565	0.00809791	3.89431e-14	0.00296058	TRUE	1.39753e-08
mouse_multiple2_facs_projected_pcaloadings_clusters_Cluster24_PC_1	NA	5.62142e-06	7.44107e-07	4.20187e-14	0.00295181	TRUE	2.21392e-06
mouse_multiple2_facs_average_expression_Cluster24	NA	0.144531	0.0191571	4.53989e-14	0.00294288	TRUE	-1.044e-10
mouse_brain4_neurons_projected_pcaloadings_clusters_Cluster7_PC_3	NA	0.000105996	1.40498e-05	4.54714e-14	0.00294269	TRUE	1.73039e-06
mouse_brain4_neurons_projected_pcaloadings_clusters_Cluster0_PC_5	NA	-5.45343e-05	7.23027e-06	4.61075e-14	0.00294109	TRUE	6.58201e-07
mouse_development_diffexprs_tstat_clusters_Cluster12	NA	0.004228	0.000562252	5.48792e-14	0.00292099	TRUE	5.06967e-08
REACTOME_NEURONAL_SYSTEM	REACTOME_NEURONAL_SYSTEM	0.0606154	0.00809213	6.85282e-14	0.00289535	TRUE	2.00609e-08
GO:0014069	postsynaptic density	0.0618767	0.00827233	7.43447e-14	0.00288595	TRUE	1.59922e-08
mouse_airway_average_expression_Cluster28	NA	0.168788	0.0226432	9.0369e-14	0.00286342	TRUE	2.96681e-09
mouse_brain2_projected_pcaloadings_clusters_Cluster0_PC_2	NA	-3.98792e-05	5.36148e-06	1.0215e-13	0.00284928	TRUE	2.52439e-06
mouse_multiple2_facs_diffexprs_tstat_clusters_Cluster31	NA	0.00548564	0.000738065	1.06601e-13	0.00284436	TRUE	1.9836e-08
REACTOME_NEUROTRANSMITTER_RECEPTOR_BINDING_AND_DOWNSTREAM_TRANSMISSION_IN_THE__POSTSYNAPTIC_CELL	REACTOME_NEUROTRANSMITTER_RECEPTOR_BINDING_AND_DOWNSTREAM_TRANSMISSION_IN_THE__POSTSYNAPTIC_CELL	0.0606539	0.008184	1.25085e-13	0.0028259	TRUE	1.90058e-08
mouse_brain_average_expression_Cluster1	NA	0.145657	0.0196678	1.30326e-13	0.00282117	TRUE	3.67344e-09
mouse_brain2_projected_pcaloadings_clusters_Cluster5_PC_5	NA	-0.000168065	2.26994e-05	1.322e-13	0.00281952	TRUE	-9.58332e-07
mouse_development_average_expression_Cluster17	NA	0.546873	0.0739321	1.39335e-13	0.00281345	TRUE	1.22432e-10
GO:0097060	synaptic membrane	0.0603802	0.00817232	1.48621e-13	0.00280601	TRUE	1.45221e-08
GO:0008287	protein serine/threonine phosphatase complex	0.0605689	0.00820459	1.55546e-13	0.00280075	TRUE	2.15328e-08
MP:0002910	abnormal excitatory postsynaptic currents	0.0605139	0.00820308	1.61926e-13	0.00279612	TRUE	2.00432e-08
mouse_brain4_bnst_projected_pcaloadings_clusters_Cluster2_PC_4	NA	4.30053e-05	5.83227e-06	1.65963e-13	0.00279327	TRUE	-1.5944e-06
mouse_development_projected_pcaloadings_clusters_Cluster10_PC_10	NA	-0.000264222	3.58464e-05	1.69406e-13	0.00279091	TRUE	-7.27263e-07
ENSG00000132535	DLG4 PPI subnetwork	0.0601451	0.00816546	1.76092e-13	0.00278644	TRUE	9.06691e-09
mouse_brain4_neurons_projected_pcaloadings_clusters_Cluster3_PC_3	NA	5.814e-05	7.9453e-06	2.52573e-13	0.00274482	TRUE	-3.55824e-06
mouse_development_average_expression_Cluster19	NA	0.388485	0.053105	2.5661e-13	0.002743	TRUE	-1.14288e-10
mouse_development_diffexprs_tstat_clusters_Cluster20	NA	0.010639	0.00145564	2.69504e-13	0.00273734	TRUE	-2.50294e-10
REACTOME_TRANSMISSION_ACROSS_CHEMICAL_SYNAPSES	REACTOME_TRANSMISSION_ACROSS_CHEMICAL_SYNAPSES	0.0590024	0.00809553	3.13982e-13	0.00271972	TRUE	1.73965e-08
mouse_brain2_projected_pcaloadings_clusters_Cluster2_PC_5	NA	-0.00017966	2.46511e-05	3.14273e-13	0.00271961	TRUE	-3.49048e-06
mouse_brain2_projected_pcaloadings_clusters_Cluster6_PC_1	NA	1.79944e-05	2.46961e-06	3.18483e-13	0.00271808	TRUE	3.79315e-06
GO:0043197	dendritic spine	0.0596931	0.00820374	3.43018e-13	0.00270952	TRUE	1.49795e-08
mouse_multiple2_droplet_projected_pcaloadings_clusters_Cluster33_PC_1	NA	-1.94744e-05	2.67646e-06	3.43397e-13	0.00270939	TRUE	-5.82645e-06
mouse_brain2_projected_icaloadings_IC_41	NA	6.81632e-05	9.37751e-06	3.62685e-13	0.00270309	TRUE	-4.50548e-06
ENSG00000166862	CACNG2 PPI subnetwork	0.0607788	0.0083622	3.64103e-13	0.00270264	TRUE	2.11118e-08
mouse_digestive_fetal_diffexprs_tstat_clusters_Cluster5	NA	0.0122427	0.00168825	4.11571e-13	0.0026885	TRUE	9.449e-09
mouse_multiple2_droplet_projected_icaloadings_IC_59	NA	-3.95642e-05	5.46006e-06	4.28891e-13	0.00268375	TRUE	1.74977e-06
mouse_brain2_projected_pcaloadings_clusters_Cluster20_PC_2	NA	-0.000580184	8.0132e-05	4.47519e-13	0.00267884	TRUE	-8.53212e-07
GO:0044456	synapse part	0.0584943	0.00808003	4.50807e-13	0.002678	TRUE	1.32017e-08
mouse_airway_projected_icaloadings_IC_57	NA	-0.000103359	1.44488e-05	8.46043e-13	0.0026054	TRUE	-4.00965e-06
mouse_brain_projected_pcaloadings_PC_1	NA	-1.21558e-05	1.69949e-06	8.51529e-13	0.00260465	TRUE	3.96433e-06
mouse_brain2_average_expression_Cluster6	NA	-0.558738	0.0782537	9.32732e-13	0.00259415	TRUE	-1.8207e-10
GO:0008066	glutamate receptor activity	0.0600733	0.00842632	1.0092e-12	0.00258507	TRUE	2.44098e-08
mouse_brain4_neurons_projected_pcaloadings_clusters_Cluster10_PC_4	NA	0.000111199	1.56029e-05	1.02745e-12	0.002583	TRUE	6.32018e-07
MP:0002206	abnormal CNS synaptic transmission	0.0582002	0.00817085	1.05677e-12	0.00257976	TRUE	1.48884e-08
REACTOME_GLUTAMATE_BINDING_ACTIVATION_OF_AMPA_RECEPTORS_AND_SYNAPTIC_PLASTICITY	REACTOME_GLUTAMATE_BINDING_ACTIVATION_OF_AMPA_RECEPTORS_AND_SYNAPTIC_PLASTICITY	0.0591375	0.00830581	1.07919e-12	0.00257734	TRUE	2.04837e-08
mouse_brain4_neurons_projected_pcaloadings_clusters_Cluster14_PC_5	NA	-0.000161542	2.27395e-05	1.21197e-12	0.00256396	TRUE	-8.13735e-08
mouse_multiple2_facs_projected_pcaloadings_PC_6	NA	3.17368e-06	4.47582e-07	1.33411e-12	0.00255289	TRUE	-2.25085e-06
mouse_brain_diffexprs_tstat_clusters_Cluster11	NA	0.0100932	0.00142652	1.48966e-12	0.00254018	TRUE	-1.88801e-08
mouse_brain4_bnst_projected_pcaloadings_clusters_Cluster6_PC_4	NA	4.89348e-05	6.93282e-06	1.68407e-12	0.00252604	TRUE	-1.05451e-06
mouse_brain4_bnst_projected_pcaloadings_clusters_Cluster4_PC_4	NA	5.99475e-05	8.50441e-06	1.8022e-12	0.00251822	TRUE	-9.61689e-07
mouse_brain4_bnst_projected_pcaloadings_clusters_Cluster3_PC_4	NA	5.14727e-05	7.30807e-06	1.87784e-12	0.00251348	TRUE	-3.29445e-08
MP:0001469	abnormal contextual conditioning behavior	0.0587312	0.00834732	1.97924e-12	0.00250742	TRUE	9.71092e-09
mouse_brain2_projected_pcaloadings_clusters_Cluster0_PC_3	NA	4.85683e-05	6.91218e-06	2.11805e-12	0.00249961	TRUE	2.94991e-06
mouse_digestive_fetal_average_expression_Cluster23	NA	0.148009	0.0212235	3.08437e-12	0.00245629	TRUE	-1.34096e-09
mouse_brain4_bnst_projected_pcaloadings_clusters_Cluster18_PC_4	NA	-0.000171383	2.45858e-05	3.15096e-12	0.00245383	TRUE	-2.60225e-07
mouse_brain4_bnst_projected_pcaloadings_clusters_Cluster9_PC_3	NA	6.46139e-05	9.27516e-06	3.25294e-12	0.00245016	TRUE	-1.7155e-07
mouse_development_diffexprs_tstat_clusters_Cluster22	NA	0.00998082	0.00143618	3.66418e-12	0.00243645	TRUE	1.98748e-08
mouse_brain4_bnst_projected_pcaloadings_clusters_Cluster0_PC_4	NA	-5.41774e-05	7.81514e-06	4.13853e-12	0.00242242	TRUE	-4.28864e-06
mouse_brain2_projected_icaloadings_IC_54	NA	8.21141e-05	1.18716e-05	4.61712e-12	0.00240981	TRUE	2.64736e-06
mouse_brain4_bnst_projected_pcaloadings_clusters_Cluster2_PC_6	NA	5.56167e-05	8.07771e-06	5.77048e-12	0.00238412	TRUE	5.36882e-07
mouse_multiple_projected_icaloadings_IC_15	NA	3.07586e-05	4.47726e-06	6.4215e-12	0.00237181	TRUE	1.01995e-06
mouse_brain4_bnst_projected_pcaloadings_clusters_Cluster10_PC_6	NA	-0.000110616	1.61315e-05	7.02695e-12	0.00236143	TRUE	-3.65857e-06
mouse_brain4_bnst_projected_pcaloadings_clusters_Cluster9_PC_4	NA	7.32123e-05	1.06906e-05	7.47318e-12	0.00235434	TRUE	2.75858e-06
ENSG00000075711	DLG1 PPI subnetwork	0.0568786	0.00830808	7.58476e-12	0.00235264	TRUE	1.29909e-08
mouse_brain2_projected_pcaloadings_PC_6	NA	-1.2116e-05	1.77852e-06	9.59662e-12	0.00232554	TRUE	-4.3761e-06
mouse_brain4_bnst_projected_pcaloadings_clusters_Cluster13_PC_3	NA	-8.7287e-05	1.28476e-05	1.09058e-11	0.00231081	TRUE	-2.06086e-06
mouse_brain2_diffexprs_tstat_clusters_Cluster12	NA	-0.00447151	0.000660388	1.27864e-11	0.0022925	TRUE	3.4138e-08
mouse_multiple_diffexprs_tstat_clusters_Cluster26	NA	0.00518487	0.000765835	1.28597e-11	0.00229184	TRUE	-3.29689e-08
mouse_brain4_bnst_projected_pcaloadings_clusters_Cluster17_PC_5	NA	0.000135249	1.99872e-05	1.31648e-11	0.00228914	TRUE	4.02132e-07
mouse_brain2_projected_pcaloadings_clusters_Cluster10_PC_4	NA	0.000240723	3.55784e-05	1.32398e-11	0.00228848	TRUE	-8.43013e-07
mouse_brain4_neurons_projected_icaloadings_IC_32	NA	-5.0298e-05	7.43429e-06	1.32684e-11	0.00228823	TRUE	-3.15765e-06
mouse_brain4_bnst_projected_pcaloadings_clusters_Cluster4_PC_7	NA	-8.54294e-05	1.26348e-05	1.36623e-11	0.00228487	TRUE	-2.07501e-06
GO:0045211	postsynaptic membrane	0.0556442	0.00824052	1.45313e-11	0.00227777	TRUE	1.29439e-08
mouse_brain4_bnst_projected_pcaloadings_clusters_Cluster5_PC_3	NA	-7.016e-05	1.03909e-05	1.45776e-11	0.0022774	TRUE	-6.06728e-07
ENSG00000155974	GRIP1 PPI subnetwork	0.0577191	0.00855397	1.50261e-11	0.00227391	TRUE	1.97743e-08
mouse_brain_diffexprs_tstat_clusters_Cluster8	NA	0.0122386	0.00181687	1.62667e-11	0.00226478	TRUE	-3.13041e-08
MP:0002207	abnormal long term potentiation	0.0559417	0.00831436	1.71627e-11	0.00225861	TRUE	2.21217e-08
mouse_multiple2_facs_projected_icaloadings_IC_5	NA	2.35078e-05	3.49613e-06	1.76867e-11	0.00225514	TRUE	1.09924e-06
mouse_development_projected_pcaloadings_clusters_Cluster0_PC_2	NA	-3.32073e-05	4.94006e-06	1.79204e-11	0.00225363	TRUE	-1.09071e-06
mouse_brain4_neurons_projected_pcaloadings_clusters_Cluster11_PC_5	NA	-0.000114852	1.71256e-05	1.99374e-11	0.00224136	TRUE	-1.10523e-06
mouse_brain2_average_expression_Cluster3	NA	-0.40441	0.0603203	2.02274e-11	0.00223969	TRUE	-4.16484e-11
mouse_brain2_projected_icaloadings_IC_25	NA	-5.37179e-05	8.02179e-06	2.13472e-11	0.00223349	TRUE	2.59628e-07
ENSG00000183454	GRIN2A PPI subnetwork	0.0549192	0.00820615	2.19484e-11	0.00223029	TRUE	1.0483e-08
mouse_digestive_fetal_projected_icaloadings_IC_11	NA	0.000193502	2.89547e-05	2.34204e-11	0.00222282	TRUE	-9.53447e-07
ENSG00000120875	DUSP4 PPI subnetwork	0.0550948	0.00824934	2.4108e-11	0.00221949	TRUE	1.26234e-08
mouse_brain4_neurons_projected_pcaloadings_clusters_Cluster26_PC_3	NA	0.00031606	4.73881e-05	2.56495e-11	0.00221236	TRUE	1.4656e-08
mouse_brain2_projected_pcaloadings_clusters_Cluster2_PC_3	NA	6.21326e-05	9.33644e-06	2.83597e-11	0.0022008	TRUE	1.52008e-06
ENSG00000082458	DLG3 PPI subnetwork	0.0552067	0.00830838	3.03829e-11	0.00219287	TRUE	8.85706e-09
mouse_brain4_neurons_projected_pcaloadings_clusters_Cluster16_PC_4	NA	-0.000146188	2.20427e-05	3.31052e-11	0.002183	TRUE	-1.29766e-06
mouse_brain2_projected_icaloadings_IC_42	NA	-6.22662e-05	9.38896e-06	3.31494e-11	0.00218284	TRUE	4.28071e-06
ENSG00000177189	RPS6KA3 PPI subnetwork	0.0551551	0.00831832	3.34421e-11	0.00218183	TRUE	1.04906e-08
mouse_development_diffexprs_tstat_clusters_Cluster7	NA	-0.00580544	0.000876823	3.56795e-11	0.00217438	TRUE	2.64529e-08
mouse_brain4_neurons_projected_pcaloadings_clusters_Cluster0_PC_2	NA	3.93238e-05	5.94371e-06	3.68946e-11	0.00217053	TRUE	4.34288e-06
ENSG00000152208	GRID2 PPI subnetwork	0.0556712	0.00841717	3.74066e-11	0.00216894	TRUE	1.94763e-08
mouse_brain4_neurons_projected_pcaloadings_clusters_Cluster15_PC_5	NA	-0.000121142	1.83283e-05	3.85521e-11	0.00216547	TRUE	2.15103e-07
mouse_brain4_neurons_projected_pcaloadings_clusters_Cluster11_PC_6	NA	0.00011678	1.76787e-05	3.95607e-11	0.0021625	TRUE	8.17548e-07
mouse_multiple_projected_pcaloadings_clusters_Cluster4_PC_1	NA	-9.47485e-06	1.43476e-06	4.00831e-11	0.00216099	TRUE	3.1838e-06
GO:0050727	regulation of inflammatory response	-0.0598957	0.00907229	4.05522e-11	0.00215965	TRUE	-1.29511e-08
GO:0008328	ionotropic glutamate receptor complex	0.0549817	0.00836949	5.05515e-11	0.00213429	TRUE	1.94526e-08
mouse_brain4_neurons_projected_pcaloadings_clusters_Cluster28_PC_3	NA	-0.000426209	6.49238e-05	5.21164e-11	0.00213079	TRUE	6.60911e-07
ENSG00000022355	GABRA1 PPI subnetwork	0.0556353	0.00850696	6.15314e-11	0.00211169	TRUE	2.20976e-08
MP:0002919	enhanced paired-pulse facilitation	0.0542335	0.00829625	6.27197e-11	0.00210949	TRUE	1.98806e-08
GO:0005044	scavenger receptor activity	-0.0549604	0.00840777	6.2826e-11	0.00210929	TRUE	-1.39692e-08
mouse_brain4_bnst_projected_pcaloadings_clusters_Cluster11_PC_2	NA	-7.54399e-05	1.15494e-05	6.49225e-11	0.00210552	TRUE	2.39133e-08
mouse_brain_projected_icaloadings_IC_9	NA	-0.000788661	0.000120807	6.6543e-11	0.00210268	TRUE	-1.84445e-08
ENSG00000196712	NF1 PPI subnetwork	0.0534265	0.00819024	6.8826e-11	0.0020988	TRUE	9.97339e-09
MP:0004753	abnormal miniature excitatory postsynaptic currents	0.0533865	0.0081964	7.34651e-11	0.0020913	TRUE	1.29862e-08
REACTOME_UNBLOCKING_OF_NMDA_RECEPTOR_GLUTAMATE_BINDING_AND_ACTIVATION	REACTOME_UNBLOCKING_OF_NMDA_RECEPTOR_GLUTAMATE_BINDING_AND_ACTIVATION	0.0542296	0.00833089	7.54201e-11	0.00208828	TRUE	2.15372e-08
GO:0051969	regulation of transmission of nerve impulse	0.0554488	0.00854082	8.45834e-11	0.00207509	TRUE	1.52484e-08
ENSG00000125249	RAP2A PPI subnetwork	0.0530775	0.00818287	8.79034e-11	0.00207066	TRUE	1.30819e-08
mouse_multiple_average_expression_Cluster4	NA	0.343304	0.0529679	9.0898e-11	0.00206681	TRUE	-1.45973e-10
mouse_multiple2_droplet_projected_pcaloadings_clusters_Cluster33_PC_5	NA	-9.24485e-05	1.4276e-05	9.43084e-11	0.00206258	TRUE	-3.61199e-06
MP:0001463	abnormal spatial learning	0.0527759	0.00816592	1.02684e-10	0.00205279	TRUE	1.12764e-08
ENSG00000011485	PPP5C PPI subnetwork	0.0535646	0.00830063	1.09606e-10	0.00204529	TRUE	1.02286e-08
GO:0050804	regulation of synaptic transmission	0.0547611	0.00849356	1.13812e-10	0.00204097	TRUE	1.46457e-08
mouse_brain4_bnst_projected_pcaloadings_clusters_Cluster13_PC_4	NA	8.45432e-05	1.31199e-05	1.16436e-10	0.00203834	TRUE	-4.09702e-06
mouse_multiple2_facs_projected_pcaloadings_clusters_Cluster24_PC_2	NA	8.59446e-06	1.33543e-06	1.22879e-10	0.00203215	TRUE	1.53599e-06
ENSG00000176884	GRIN1 PPI subnetwork	0.0527894	0.00821223	1.2917e-10	0.00202641	TRUE	5.5826e-09
GO:0006954	inflammatory response	-0.056924	0.00885597	1.29501e-10	0.00202612	TRUE	-9.36768e-09
mouse_development_diffexprs_genes_clusters_Cluster12	NA	0.172977	0.026932	1.33843e-10	0.00202233	TRUE	5.45461e-10
mouse_brain4_neurons_projected_pcaloadings_clusters_Cluster2_PC_5	NA	-6.68338e-05	1.04136e-05	1.38137e-10	0.0020187	TRUE	-5.07977e-06
mouse_brain2_diffexprs_tstat_clusters_Cluster16	NA	0.0117731	0.00183777	1.49236e-10	0.00200982	TRUE	-1.52736e-08
mouse_brain2_projected_pcaloadings_clusters_Cluster20_PC_1	NA	-0.000117924	1.8415e-05	1.51668e-10	0.00200796	TRUE	-2.99426e-06
mouse_multiple2_facs_projected_pcaloadings_clusters_Cluster33_PC_1	NA	-5.9168e-06	9.2622e-07	1.67948e-10	0.00199624	TRUE	-1.34893e-06
mouse_brain_projected_icaloadings_IC_45	NA	0.0016134	0.000253529	1.96853e-10	0.00197799	TRUE	4.06359e-07
mouse_development_diffexprs_genes_clusters_Cluster20	NA	0.178205	0.0280089	1.98568e-10	0.00197699	TRUE	1.08526e-09
ENSG00000170558	CDH2 PPI subnetwork	0.0526446	0.00827643	2.00726e-10	0.00197575	TRUE	1.06154e-08
mouse_airway_projected_pcaloadings_PC_12	NA	-1.21384e-05	1.91128e-06	2.14042e-10	0.00196837	TRUE	-1.02306e-06
mouse_brain2_projected_pcaloadings_clusters_Cluster13_PC_4	NA	0.00033781	5.3199e-05	2.15412e-10	0.00196764	TRUE	1.26178e-07
GTEx.14	Brain_Frontal_Cortex_(BA9)	0.0499111	0.00786486	2.20855e-10	0.00196477	TRUE	5.84485e-09
mouse_multiple2_facs_diffexprs_down_genes_clusters_Cluster31	NA	-0.111959	0.0176477	2.23685e-10	0.00196331	TRUE	-7.47306e-10
mouse_multiple2_facs_average_expression_Cluster33	NA	0.071826	0.0113327	2.32828e-10	0.0019587	TRUE	2.17521e-10
mouse_brain4_neurons_projected_pcaloadings_clusters_Cluster7_PC_4	NA	-0.000107691	1.70532e-05	2.70151e-10	0.00194162	TRUE	-1.4492e-06
mouse_brain4_neurons_projected_pcaloadings_clusters_Cluster2_PC_4	NA	-6.28295e-05	9.9496e-06	2.70564e-10	0.00194145	TRUE	6.59978e-07
mouse_development_diffexprs_tstat_clusters_Cluster3	NA	-0.00680077	0.00108001	3.03509e-10	0.00192825	TRUE	2.43311e-08
mouse_brain2_projected_pcaloadings_clusters_Cluster3_PC_4	NA	-9.17152e-05	1.45697e-05	3.07554e-10	0.00192673	TRUE	8.36066e-07
GO:0048168	regulation of neuronal synaptic plasticity	0.0548969	0.00872201	3.09266e-10	0.00192609	TRUE	1.65048e-08
mouse_brain2_projected_icaloadings_IC_18	NA	4.56362e-05	7.25769e-06	3.21612e-10	0.00192159	TRUE	1.10563e-06
mouse_brain2_average_expression_Cluster20	NA	-0.299863	0.0477459	3.37715e-10	0.00191598	TRUE	-1.46332e-09
MP:0004008	abnormal GABA-mediated receptor currents	0.0530612	0.00845828	3.53506e-10	0.00191073	TRUE	1.99474e-08
mouse_development_projected_pcaloadings_clusters_Cluster8_PC_8	NA	0.000172587	2.75133e-05	3.54471e-10	0.00191042	TRUE	-1.25238e-06
mouse_brain4_bnst_projected_pcaloadings_clusters_Cluster20_PC_6	NA	-0.000289591	4.61764e-05	3.57814e-10	0.00190934	TRUE	-2.63986e-07
mouse_brain2_diffexprs_tstat_clusters_Cluster3	NA	-0.00745959	0.00119153	3.83756e-10	0.0019013	TRUE	-4.68549e-09
MP:0009453	enhanced contextual conditioning behavior	0.0537507	0.00859665	4.03895e-10	0.00189543	TRUE	1.9994e-08
ENSG00000137825	ITPKA PPI subnetwork	0.051596	0.00825209	4.04011e-10	0.00189539	TRUE	1.36068e-08
ENSG00000120251	GRIA2 PPI subnetwork	0.0521765	0.00836006	4.34331e-10	0.00188708	TRUE	1.65995e-08
mouse_brain4_neurons_projected_pcaloadings_clusters_Cluster2_PC_6	NA	-6.65791e-05	1.06796e-05	4.54038e-10	0.00188199	TRUE	1.75544e-06
ENSG00000187391	MAGI2 PPI subnetwork	0.0519401	0.00833244	4.56184e-10	0.00188145	TRUE	1.18013e-08
GTEx.9	Brain_Anterior_cingulate_cortex_(BA24)	0.049169	0.0078883	4.57122e-10	0.00188121	TRUE	5.16452e-09
mouse_brain4_bnst_projected_pcaloadings_clusters_Cluster9_PC_5	NA	-7.81572e-05	1.2552e-05	4.76405e-10	0.00187647	TRUE	-1.01319e-06
mouse_brain2_projected_pcaloadings_clusters_Cluster3_PC_1	NA	-7.00527e-06	1.1278e-06	5.25037e-10	0.00186531	TRUE	1.71044e-06
mouse_brain4_bnst_projected_pcaloadings_clusters_Cluster19_PC_2	NA	-9.71494e-05	1.56409e-05	5.25739e-10	0.00186515	TRUE	-1.53953e-06
GO:0007409	axonogenesis	0.0532946	0.00858232	5.30476e-10	0.00186412	TRUE	6.79259e-09
REACTOME_LIGAND:GATED_ION_CHANNEL_TRANSPORT	REACTOME_LIGAND:GATED_ION_CHANNEL_TRANSPORT	0.0532762	0.00858769	5.51211e-10	0.00185972	TRUE	1.95264e-08
mouse_brain4_neurons_projected_pcaloadings_clusters_Cluster11_PC_10	NA	-0.000189602	3.05634e-05	5.51998e-10	0.00185956	TRUE	-2.15856e-06
MP:0002945	abnormal inhibitory postsynaptic currents	0.0505925	0.00815686	5.55908e-10	0.00185875	TRUE	1.47166e-08
ENSG00000078018	MAP2 PPI subnetwork	0.0504401	0.00814701	5.96903e-10	0.00185058	TRUE	8.77587e-09
GO:0022843	voltage-gated cation channel activity	0.0505783	0.00818385	6.39967e-10	0.00184258	TRUE	2.22509e-08
ENSG00000152578	GRIA4 PPI subnetwork	0.0523179	0.00846884	6.50431e-10	0.00184072	TRUE	2.21986e-08
REACTOME_GABA_RECEPTOR_ACTIVATION	REACTOME_GABA_RECEPTOR_ACTIVATION	0.051761	0.00838139	6.58696e-10	0.00183927	TRUE	1.75573e-08
mouse_brain4_neurons_projected_icaloadings_IC_44	NA	5.1988e-05	8.4209e-06	6.67145e-10	0.00183781	TRUE	1.91244e-06
mouse_hemogenicendothelium_projected_pcaloadings_PC_7	NA	-7.09776e-06	1.15066e-06	6.89721e-10	0.00183399	TRUE	-9.53226e-07
GO:0016079	synaptic vesicle exocytosis	0.0538328	0.00873092	7.0144e-10	0.00183205	TRUE	1.84773e-08
mouse_brain4_neurons_projected_icaloadings_IC_64	NA	-5.23611e-05	8.50504e-06	7.43789e-10	0.00182532	TRUE	-5.33549e-06
GO:0048489	synaptic vesicle transport	0.0540705	0.00878766	7.60299e-10	0.0018228	TRUE	1.53479e-08
mouse_brain2_projected_icaloadings_IC_36	NA	-5.68446e-05	9.2466e-06	7.86531e-10	0.00181891	TRUE	2.66603e-06
mouse_airway_diffexprs_down_genes_clusters_Cluster29	NA	-0.107087	0.0174252	7.969e-10	0.00181741	TRUE	-4.18018e-09
REACTOME_ACTIVATION_OF_NMDA_RECEPTOR_UPON_GLUTAMATE_BINDING_AND_POSTSYNAPTIC_EVENTS	REACTOME_ACTIVATION_OF_NMDA_RECEPTOR_UPON_GLUTAMATE_BINDING_AND_POSTSYNAPTIC_EVENTS	0.0511687	0.00833996	8.49676e-10	0.00181005	TRUE	1.55208e-08
ENSG00000198576	ARC PPI subnetwork	0.0502358	0.00819255	8.68443e-10	0.00180754	TRUE	1.30936e-08
mouse_brain2_projected_pcaloadings_clusters_Cluster13_PC_1	NA	-3.37064e-05	5.50139e-06	8.9621e-10	0.00180393	TRUE	3.29585e-06
mouse_brain4_bnst_projected_pcaloadings_clusters_Cluster5_PC_4	NA	7.08321e-05	1.15892e-05	9.84533e-10	0.00179314	TRUE	-1.65052e-06
mouse_brain4_neurons_projected_pcaloadings_clusters_Cluster20_PC_5	NA	0.000174137	2.85665e-05	1.08864e-09	0.00178161	TRUE	5.9427e-07
mouse_brain2_projected_pcaloadings_clusters_Cluster15_PC_1	NA	-7.0384e-05	1.15569e-05	1.1277e-09	0.00177757	TRUE	-3.265e-06
mouse_brain4_neurons_projected_pcaloadings_PC_3	NA	4.26158e-06	7.01024e-07	1.20872e-09	0.00176961	TRUE	-4.56567e-07
mouse_multiple2_facs_diffexprs_tstat_clusters_Cluster27	NA	0.00410603	0.000676044	1.25069e-09	0.00176569	TRUE	4.73585e-08
MP:0002912	abnormal excitatory postsynaptic potential	0.049987	0.0082324	1.26337e-09	0.00176453	TRUE	1.17178e-08
mouse_brain4_neurons_projected_pcaloadings_clusters_Cluster14_PC_8	NA	0.000201376	3.32419e-05	1.37922e-09	0.00175447	TRUE	-5.30896e-08
ENSG00000073969	NSF PPI subnetwork	0.049073	0.00810312	1.39493e-09	0.00175317	TRUE	1.04742e-08
mouse_multiple_diffexprs_down_genes_clusters_Cluster26	NA	-0.0987715	0.0163114	1.40107e-09	0.00175267	TRUE	-2.03274e-09
mouse_brain4_bnst_projected_pcaloadings_clusters_Cluster6_PC_3	NA	-4.51385e-05	7.46091e-06	1.44844e-09	0.00174885	TRUE	2.06185e-06
ENSG00000187672	ERC2 PPI subnetwork	0.0508644	0.00841054	1.46935e-09	0.00174721	TRUE	1.33661e-08
mouse_brain2_average_expression_Cluster13	NA	0.406032	0.0672006	1.52127e-09	0.00174323	TRUE	-1.01465e-10
mouse_brain2_projected_pcaloadings_clusters_Cluster14_PC_5	NA	-0.000189668	3.14131e-05	1.56172e-09	0.00174022	TRUE	4.36158e-07
MP:0000788	abnormal cerebral cortex morphology	0.050958	0.00844068	1.56822e-09	0.00173974	TRUE	9.6384e-09
ENSG00000067715	SYT1 PPI subnetwork	0.0491659	0.00814827	1.60039e-09	0.00173741	TRUE	1.24985e-08
mouse_development_projected_pcaloadings_clusters_Cluster8_PC_9	NA	0.000169588	2.81352e-05	1.66381e-09	0.00173296	TRUE	1.0865e-06
mouse_brain4_bnst_projected_pcaloadings_clusters_Cluster21_PC_4	NA	0.000361766	6.00676e-05	1.71582e-09	0.00172943	TRUE	-4.47505e-07
GO:0006690	icosanoid metabolic process	-0.0535212	0.00888948	1.73626e-09	0.00172807	TRUE	-1.16909e-08
mouse_brain4_neurons_projected_pcaloadings_clusters_Cluster5_PC_6	NA	-9.11967e-05	1.51562e-05	1.77566e-09	0.00172549	TRUE	3.97323e-07
ENSG00000166501	PRKCB PPI subnetwork	0.0495372	0.00823613	1.80306e-09	0.00172374	TRUE	1.36148e-08
mouse_multiple2_facs_diffexprs_genes_clusters_Cluster31	NA	0.130933	0.0217864	1.85689e-09	0.00172037	TRUE	-1.17102e-09
ENSG00000168036	CTNNB1 PPI subnetwork	0.0491208	0.00817763	1.89312e-09	0.00171815	TRUE	1.13438e-08
MP:0000781	decreased corpus callosum size	0.0507452	0.00844861	1.8976e-09	0.00171788	TRUE	8.84568e-09
mouse_brain2_average_expression_Cluster0	NA	0.770007	0.128207	1.90181e-09	0.00171762	TRUE	-1.64312e-11
mouse_brain4_bnst_projected_pcaloadings_clusters_Cluster16_PC_4	NA	9.11659e-05	1.51823e-05	1.91615e-09	0.00171676	TRUE	-4.15908e-06
REACTOME_GABA_A_RECEPTOR_ACTIVATION	REACTOME_GABA_A_RECEPTOR_ACTIVATION	0.0508012	0.00846125	1.9254e-09	0.00171621	TRUE	1.73297e-08
GTEx.13	Brain_Cortex	0.0472961	0.00788325	1.97845e-09	0.00171309	TRUE	3.94317e-09
mouse_development_projected_pcaloadings_clusters_Cluster5_PC_6	NA	-0.000102765	1.71417e-05	2.0345e-09	0.00170989	TRUE	-2.24082e-07
mouse_brain4_neurons_projected_pcaloadings_clusters_Cluster22_PC_5	NA	0.000216062	3.60821e-05	2.1236e-09	0.00170498	TRUE	-9.35795e-07
mouse_brain_diffexprs_tstat_clusters_Cluster13	NA	0.00982075	0.00164184	2.21012e-09	0.0017004	TRUE	-1.09289e-08
mouse_development_average_expression_Cluster3	NA	-0.697496	0.116614	2.21416e-09	0.00170019	TRUE	-3.93568e-12
mouse_brain4_neurons_projected_pcaloadings_clusters_Cluster13_PC_3	NA	-0.000104281	1.74723e-05	2.39628e-09	0.00169113	TRUE	2.7072e-06
ENSG00000162105	SHANK2 PPI subnetwork	0.0501989	0.00841483	2.43843e-09	0.00168913	TRUE	1.39211e-08
mouse_brain4_neurons_projected_pcaloadings_clusters_Cluster16_PC_3	NA	-9.98892e-05	1.67552e-05	2.49647e-09	0.00168643	TRUE	1.3565e-06
mouse_brain2_diffexprs_tstat_clusters_Cluster5	NA	0.00633988	0.00106397	2.54247e-09	0.00168434	TRUE	2.90103e-09
mouse_development_projected_pcaloadings_clusters_Cluster3_PC_6	NA	7.36787e-05	1.23672e-05	2.56014e-09	0.00168355	TRUE	-3.78967e-06
ENSG00000145864	GABRB2 PPI subnetwork	0.0506244	0.00850108	2.59979e-09	0.00168178	TRUE	1.72271e-08
ENSG00000138814	PPP3CA PPI subnetwork	0.0484207	0.00814141	2.72326e-09	0.00167647	TRUE	7.29022e-09
GO:0048813	dendrite morphogenesis	0.0528286	0.00888418	2.74152e-09	0.0016757	TRUE	8.97768e-09
REACTOME_TRAFFICKING_OF_GLUR2:CONTAINING_AMPA_RECEPTORS	REACTOME_TRAFFICKING_OF_GLUR2:CONTAINING_AMPA_RECEPTORS	0.0502424	0.00845226	2.77714e-09	0.00167422	TRUE	1.85833e-08
mouse_brain4_neurons_projected_pcaloadings_clusters_Cluster24_PC_2	NA	-0.000159535	2.68864e-05	2.96233e-09	0.00166682	TRUE	-1.25536e-06
mouse_brain_projected_icaloadings_IC_28	NA	0.00120799	0.000203637	2.99114e-09	0.00166571	TRUE	4.66973e-07
mouse_brain_average_expression_Cluster4	NA	0.112135	0.0189373	3.19239e-09	0.00165825	TRUE	6.0922e-10
mouse_development_projected_pcaloadings_clusters_Cluster11_PC_1	NA	1.32118e-05	2.23422e-06	3.35194e-09	0.00165266	TRUE	-4.52536e-06
mouse_development_projected_icaloadings_IC_7	NA	-2.54891e-05	4.31281e-06	3.41906e-09	0.00165039	TRUE	3.34658e-06
GO:0005234	extracellular-glutamate-gated ion channel activity	0.0500434	0.00847483	3.52755e-09	0.00164681	TRUE	1.90281e-08
GO:0007269	neurotransmitter secretion	0.0504431	0.00854309	3.53606e-09	0.00164653	TRUE	1.57404e-08
mouse_multiple2_facs_diffexprs_tstat_clusters_Cluster32	NA	0.00349372	0.000592776	3.77337e-09	0.00163909	TRUE	-2.42231e-08
mouse_brain2_projected_pcaloadings_clusters_Cluster9_PC_1	NA	2.83902e-05	4.81772e-06	3.79534e-09	0.00163843	TRUE	-2.09701e-06
mouse_brain4_neurons_projected_pcaloadings_clusters_Cluster13_PC_6	NA	-0.00018951	3.21602e-05	3.79966e-09	0.0016383	TRUE	-2.38352e-06
ENSG00000161681	SHANK1 PPI subnetwork	0.049792	0.00845205	3.83599e-09	0.00163721	TRUE	1.34222e-08
KEGG_ARACHIDONIC_ACID_METABOLISM	KEGG_ARACHIDONIC_ACID_METABOLISM	-0.0492901	0.00837384	3.95179e-09	0.0016338	TRUE	-7.5245e-09
mouse_brain2_average_expression_Cluster15	NA	-0.495791	0.0845347	4.49284e-09	0.0016191	TRUE	-4.94956e-10
MP:0001399	hyperactivity	0.0484464	0.00826314	4.54704e-09	0.00161772	TRUE	8.00343e-09
mouse_development_average_expression_Cluster0	NA	-0.85409	0.145681	4.55247e-09	0.00161759	TRUE	-1.54802e-11
GO:0016358	dendrite development	0.0517778	0.00883817	4.67281e-09	0.0016146	TRUE	2.88483e-09
mouse_brain4_bnst_projected_pcaloadings_clusters_Cluster13_PC_2	NA	5.87399e-05	1.00359e-05	4.8289e-09	0.00161084	TRUE	7.84071e-06
GO:0048169	regulation of long-term neuronal synaptic plasticity	0.0528374	0.00903006	4.87827e-09	0.00160967	TRUE	1.61771e-08
mouse_brain_projected_icaloadings_IC_2	NA	-0.000568802	9.72583e-05	4.96426e-09	0.00160767	TRUE	-2.14911e-07
ENSG00000126583	PRKCG PPI subnetwork	0.0483993	0.00827686	4.98881e-09	0.0016071	TRUE	1.16259e-08
GO:0004175	endopeptidase activity	-0.0486403	0.00832177	5.06742e-09	0.00160531	TRUE	-6.5076e-09
mouse_development_diffexprs_tstat_clusters_Cluster4	NA	0.00834521	0.0014286	5.17232e-09	0.00160297	TRUE	2.09589e-08
ENSG00000115414	FN1 PPI subnetwork	-0.0480971	0.00823799	5.26874e-09	0.00160085	TRUE	-1.20883e-08
mouse_development_projected_pcaloadings_clusters_Cluster0_PC_6	NA	-4.43434e-05	7.59548e-06	5.27908e-09	0.00160063	TRUE	6.51087e-07
mouse_multiple2_droplet_average_expression_Cluster33	NA	0.172189	0.029498	5.30554e-09	0.00160005	TRUE	1.29421e-09
GO:0005249	voltage-gated potassium channel activity	0.0482311	0.00828061	5.72559e-09	0.00159133	TRUE	2.31908e-08
GO:0007420	brain development	0.051198	0.00880262	6.01933e-09	0.0015856	TRUE	5.42483e-09
mouse_brain4_neurons_projected_icaloadings_IC_70	NA	5.68835e-05	9.79236e-06	6.28605e-09	0.00158063	TRUE	2.91672e-06
GO:0004970	ionotropic glutamate receptor activity	0.0493577	0.00850353	6.4606e-09	0.0015775	TRUE	1.87465e-08
GTEx.11	Brain_Cerebellar_Hemisphere	0.0462133	0.0079681	6.64002e-09	0.00157436	TRUE	7.89682e-09
mouse_brain4_neurons_projected_pcaloadings_PC_2	NA	2.70749e-06	4.67095e-07	6.77409e-09	0.00157207	TRUE	-1.78242e-06
mouse_development_projected_icaloadings_IC_5	NA	2.4795e-05	4.28298e-06	7.07281e-09	0.00156713	TRUE	1.07506e-06
GO:0031644	regulation of neurological system process	0.0494751	0.0085515	7.22799e-09	0.00156465	TRUE	1.17327e-08
mouse_brain4_neurons_projected_pcaloadings_clusters_Cluster15_PC_6	NA	0.000139171	2.40637e-05	7.31956e-09	0.00156321	TRUE	1.5327e-06
GO:0033559	unsaturated fatty acid metabolic process	-0.0513616	0.00888668	7.48711e-09	0.00156062	TRUE	-1.14687e-08
ENSG00000115306	SPTBN1 PPI subnetwork	0.0474177	0.00820921	7.64285e-09	0.00155826	TRUE	7.42168e-09
MP:0001405	impaired coordination	0.0475532	0.00823316	7.6583e-09	0.00155803	TRUE	5.01944e-09
mouse_brain2_projected_icaloadings_IC_27	NA	-4.93098e-05	8.53874e-06	7.70279e-09	0.00155737	TRUE	-1.89385e-06
mouse_multiple2_bulk_diffexprs_genes_clusters_Cluster1	NA	0.135998	0.0235641	7.86048e-09	0.00155505	TRUE	1.66478e-09
ENSG00000164061	BSN PPI subnetwork	0.0481387	0.00834791	8.09087e-09	0.00155174	TRUE	7.06398e-09
GO:0043025	neuronal cell body	0.0472482	0.00819488	8.13819e-09	0.00155107	TRUE	6.57883e-09
mouse_brain4_bnst_projected_pcaloadings_clusters_Cluster18_PC_5	NA	0.00017688	3.06948e-05	8.2853e-09	0.00154902	TRUE	-1.32288e-06
GO:0048167	regulation of synaptic plasticity	0.0498894	0.0086651	8.53611e-09	0.00154561	TRUE	1.26889e-08
mouse_brain2_projected_icaloadings_IC_24	NA	4.5813e-05	7.95777e-06	8.56112e-09	0.00154527	TRUE	-4.40215e-06
ENSG00000152822	GRM1 PPI subnetwork	0.0474746	0.00825786	8.97637e-09	0.00153985	TRUE	5.16936e-09
mouse_development_diffexprs_genes_clusters_Cluster22	NA	0.224421	0.0390642	9.19553e-09	0.00153709	TRUE	-1.58931e-09
mouse_multiple2_droplet_diffexprs_tstat_clusters_Cluster9	NA	0.00231376	0.000402979	9.37622e-09	0.00153486	TRUE	1.35987e-07
mouse_brain2_diffexprs_tstat_clusters_Cluster13	NA	-0.0116624	0.00203268	9.61177e-09	0.00153202	TRUE	6.45773e-09
ENSG00000108852	MPP2 PPI subnetwork	0.0469917	0.00819174	9.66698e-09	0.00153137	TRUE	1.59737e-08
mouse_brain4_neurons_projected_pcaloadings_PC_5	NA	5.73256e-06	1.00064e-06	1.01094e-08	0.00152625	TRUE	2.72746e-07
REACTOME_POTASSIUM_CHANNELS	REACTOME_POTASSIUM_CHANNELS	0.0474846	0.00829011	1.01709e-08	0.00152555	TRUE	1.80776e-08
mouse_brain2_projected_pcaloadings_clusters_Cluster18_PC_3	NA	0.000232578	4.06519e-05	1.05769e-08	0.00152108	TRUE	7.63942e-07
GO:0038024	cargo receptor activity	-0.0480476	0.00839864	1.05972e-08	0.00152086	TRUE	-1.19241e-08
GO:0030427	site of polarized growth	0.0476082	0.00832221	1.06137e-08	0.00152068	TRUE	3.24724e-09
mouse_development_projected_pcaloadings_clusters_Cluster18_PC_9	NA	0.00037763	6.60301e-05	1.07115e-08	0.00151963	TRUE	1.18305e-06
mouse_development_projected_pcaloadings_clusters_Cluster14_PC_10	NA	0.000264883	4.63773e-05	1.12004e-08	0.00151452	TRUE	-1.20204e-07
ENSG00000148468	FAM171A1 PPI subnetwork	0.0475291	0.00832844	1.15091e-08	0.00151141	TRUE	1.09907e-08
mouse_brain2_projected_icaloadings_IC_49	NA	-6.12279e-05	1.07334e-05	1.16725e-08	0.0015098	TRUE	1.41001e-06
GO:0021537	telencephalon development	0.0512373	0.00898313	1.17216e-08	0.00150932	TRUE	1.00382e-08
mouse_brain2_projected_pcaloadings_clusters_Cluster20_PC_3	NA	-0.000612811	0.000107489	1.19002e-08	0.00150759	TRUE	8.59135e-09
ENSG00000070808	CAMK2A PPI subnetwork	0.0465023	0.0081648	1.23037e-08	0.00150377	TRUE	4.66852e-09
GO:0043198	dendritic shaft	0.0479413	0.00841916	1.2387e-08	0.001503	TRUE	1.46565e-08
ENSG00000108231	LGI1 PPI subnetwork	0.046594	0.0081833	1.24253e-08	0.00150265	TRUE	1.57573e-08
mouse_brain2_projected_pcaloadings_clusters_Cluster18_PC_4	NA	-0.000405938	7.13084e-05	1.25032e-08	0.00150193	TRUE	5.70351e-07
MP:0000812	abnormal dentate gyrus morphology	0.0484611	0.00852323	1.30225e-08	0.00149728	TRUE	9.52861e-09
ENSG00000135338	LCA5 PPI subnetwork	0.0464877	0.00817703	1.30698e-08	0.00149686	TRUE	1.53836e-08
ENSG00000132872	SYT4 PPI subnetwork	0.0478786	0.00842178	1.30746e-08	0.00149682	TRUE	1.45493e-08
REACTOME_VOLTAGE_GATED_POTASSIUM_CHANNELS	REACTOME_VOLTAGE_GATED_POTASSIUM_CHANNELS	0.0478987	0.00842885	1.32583e-08	0.00149522	TRUE	1.79097e-08
ENSG00000157500	APPL1 PPI subnetwork	0.0478501	0.00842584	1.35505e-08	0.00149273	TRUE	6.92679e-09
mouse_development_projected_pcaloadings_clusters_Cluster7_PC_6	NA	-0.000125596	2.2116e-05	1.35512e-08	0.00149273	TRUE	4.42086e-07
GTEx.12	Brain_Cerebellum	0.045164	0.00795446	1.36419e-08	0.00149196	TRUE	9.09404e-09
mouse_brain2_projected_pcaloadings_clusters_Cluster14_PC_1	NA	1.31776e-05	2.32231e-06	1.39228e-08	0.00148963	TRUE	-3.20252e-06
mouse_development_projected_pcaloadings_clusters_Cluster9_PC_4	NA	0.000114309	2.01773e-05	1.46813e-08	0.00148356	TRUE	5.16142e-06
mouse_development_projected_pcaloadings_PC_7	NA	6.90889e-06	1.22186e-06	1.56385e-08	0.00147634	TRUE	2.87869e-06
mouse_brain_projected_icaloadings_IC_50	NA	0.00137514	0.000243208	1.56605e-08	0.00147618	TRUE	2.86644e-07
mouse_brain4_neurons_projected_icaloadings_IC_62	NA	5.40219e-05	9.56689e-06	1.63506e-08	0.00147125	TRUE	4.17833e-06
mouse_development_diffexprs_tstat_clusters_Cluster15	NA	0.00833286	0.00147791	1.71781e-08	0.0014656	TRUE	4.24946e-08
KEGG_CYTOKINE_CYTOKINE_RECEPTOR_INTERACTION	KEGG_CYTOKINE_CYTOKINE_RECEPTOR_INTERACTION	-0.0479342	0.0085022	1.72171e-08	0.00146534	TRUE	-1.03396e-08
mouse_development_projected_pcaloadings_clusters_Cluster11_PC_7	NA	-0.000206064	3.6596e-05	1.79406e-08	0.00146064	TRUE	2.98971e-07
mouse_heart_control_projected_pcaloadings_clusters_Cluster0_PC_2	NA	0.000113133	2.01028e-05	1.82617e-08	0.00145861	TRUE	-3.95728e-07
mouse_hairfollicle_projected_icaloadings_IC_43	NA	-0.00010313	1.83425e-05	1.88251e-08	0.00145513	TRUE	-2.37823e-06
mouse_multiple2_facs_diffexprs_down_genes_clusters_Cluster32	NA	-0.103649	0.0184414	1.90417e-08	0.00145383	TRUE	1.53862e-09
MP:0000807	abnormal hippocampus morphology	0.0471668	0.00839224	1.90639e-08	0.00145369	TRUE	4.83406e-09
GO:0030426	growth cone	0.046799	0.00832697	1.90766e-08	0.00145362	TRUE	2.63179e-09
GO:0016917	GABA receptor activity	0.0477277	0.00849255	1.91008e-08	0.00145347	TRUE	2.0317e-08
ENSG00000089250	NOS1 PPI subnetwork	0.0459153	0.00817604	1.95611e-08	0.00145075	TRUE	5.15365e-09
GO:0001816	cytokine production	-0.0497542	0.00887774	2.08997e-08	0.00144318	TRUE	-2.27363e-09
MP:0001360	abnormal social investigation	0.0481549	0.00859898	2.14259e-08	0.00144034	TRUE	1.40255e-08
mouse_brain2_projected_pcaloadings_clusters_Cluster4_PC_2	NA	-4.78414e-05	8.54424e-06	2.1528e-08	0.0014398	TRUE	4.54964e-07
mouse_brain_projected_icaloadings_IC_20	NA	-0.000884365	0.000158009	2.1819e-08	0.00143826	TRUE	-3.08373e-07
KEGG_ERBB_SIGNALING_PATHWAY	KEGG_ERBB_SIGNALING_PATHWAY	0.0458144	0.00818991	2.21888e-08	0.00143634	TRUE	1.43315e-08
ENSG00000150086	GRIN2B PPI subnetwork	0.0458134	0.00819476	2.26319e-08	0.00143408	TRUE	1.59931e-09
GO:0002526	acute inflammatory response	-0.0507472	0.00907743	2.26448e-08	0.00143402	TRUE	-1.40645e-08
mouse_brain2_projected_pcaloadings_clusters_Cluster11_PC_3	NA	-0.000118858	2.1262e-05	2.26853e-08	0.00143381	TRUE	5.14464e-07
mouse_brain4_neurons_projected_pcaloadings_clusters_Cluster7_PC_5	NA	-0.000120788	2.16269e-05	2.33591e-08	0.00143047	TRUE	-2.1422e-06
GO:0044297	cell body	0.0457477	0.0081969	2.39003e-08	0.00142785	TRUE	5.80265e-09
mouse_brain2_projected_icaloadings_IC_39	NA	5.74082e-05	1.02872e-05	2.39769e-08	0.00142748	TRUE	-3.70442e-07
REACTOME_GLUTAMATE_NEUROTRANSMITTER_RELEASE_CYCLE	REACTOME_GLUTAMATE_NEUROTRANSMITTER_RELEASE_CYCLE	0.0461077	0.00826462	2.42006e-08	0.00142642	TRUE	1.30271e-08
GO:0019717	synaptosome	0.0455548	0.00816755	2.43954e-08	0.0014255	TRUE	6.7674e-09
mouse_development_diffexprs_genes_clusters_Cluster21	NA	0.198484	0.0356275	2.53145e-08	0.00142128	TRUE	-6.29206e-10
mouse_brain4_neurons_projected_pcaloadings_clusters_Cluster20_PC_7	NA	0.000177623	3.18866e-05	2.54076e-08	0.00142086	TRUE	-8.32133e-07
MP:0001473	reduced long term potentiation	0.045952	0.00824974	2.54577e-08	0.00142063	TRUE	2.5511e-09
ENSG00000161835	GRASP PPI subnetwork	0.0471489	0.00846712	2.56987e-08	0.00141956	TRUE	6.99249e-09
ENSG00000169032	MAP2K1 PPI subnetwork	0.0457375	0.00821784	2.61202e-08	0.0014177	TRUE	1.05184e-08
mouse_brain2_average_expression_Cluster14	NA	-0.261539	0.047004	2.63372e-08	0.00141675	TRUE	1.79246e-10
mouse_brain2_average_expression_Cluster2	NA	-0.476389	0.0858026	2.82168e-08	0.00140887	TRUE	-1.78397e-10
mouse_brain2_projected_icaloadings_IC_46	NA	-5.81414e-05	1.04803e-05	2.89445e-08	0.00140597	TRUE	1.63568e-06
ENSG00000155511	GRIA1 PPI subnetwork	0.0472166	0.00851363	2.92284e-08	0.00140485	TRUE	1.43635e-08
mouse_brain2_projected_pcaloadings_clusters_Cluster2_PC_1	NA	-1.00016e-05	1.80349e-06	2.92852e-08	0.00140463	TRUE	-5.60889e-06
ENSG00000107282	APBA1 PPI subnetwork	0.047433	0.00855513	2.94976e-08	0.0014038	TRUE	1.08611e-08
MP:0001363	increased anxiety-related response	0.0462709	0.00834874	2.98587e-08	0.00140241	TRUE	1.34023e-08
ENSG00000127914	AKAP9 PPI subnetwork	0.0458436	0.0082756	3.03135e-08	0.00140069	TRUE	1.17383e-08
ENSG00000085733	CTTN PPI subnetwork	0.0452901	0.00817782	3.05665e-08	0.00139974	TRUE	8.64137e-09
ENSG00000182621	PLCB1 PPI subnetwork	0.0454821	0.00821446	3.07988e-08	0.00139887	TRUE	8.34925e-09
mouse_brain4_neurons_projected_pcaloadings_clusters_Cluster10_PC_5	NA	0.000116564	2.10569e-05	3.10098e-08	0.00139809	TRUE	1.08577e-06
ENSG00000166206	GABRB3 PPI subnetwork	0.0477302	0.00862351	3.11424e-08	0.0013976	TRUE	1.94522e-08
mouse_brain2_diffexprs_tstat_clusters_Cluster4	NA	0.00917852	0.00165862	3.13286e-08	0.00139692	TRUE	7.63009e-10
GO:0004601	peroxidase activity	-0.0457568	0.00829694	3.48984e-08	0.0013846	TRUE	-1.55749e-08
mouse_brain4_neurons_projected_pcaloadings_clusters_Cluster6_PC_3	NA	7.41634e-05	1.34551e-05	3.54963e-08	0.00138266	TRUE	6.16965e-06
GO:0032279	asymmetric synapse	0.047029	0.00853744	3.61777e-08	0.00138048	TRUE	2.09476e-08
GO:0034703	cation channel complex	0.0451966	0.00821338	3.73817e-08	0.00137674	TRUE	1.70425e-08
GO:0050729	positive regulation of inflammatory response	-0.0506788	0.00921032	3.74677e-08	0.00137648	TRUE	-1.21747e-08
GO:0030424	axon	0.0445718	0.00810371	3.79414e-08	0.00137505	TRUE	3.76241e-09
GO:0045664	regulation of neuron differentiation	0.0486228	0.00884433	3.84927e-08	0.0013734	TRUE	4.9932e-09
GO:0022832	voltage-gated channel activity	0.0450814	0.00820066	3.85668e-08	0.00137318	TRUE	1.95503e-08
mouse_brain_average_expression_Cluster3	NA	0.117466	0.0214026	4.05655e-08	0.00136741	TRUE	-1.9817e-09
mouse_brain_average_expression_Cluster8	NA	-0.0577838	0.0105343	4.12782e-08	0.00136542	TRUE	-1.38326e-09
GO:0004896	cytokine receptor activity	-0.0467676	0.00852662	4.13737e-08	0.00136516	TRUE	-1.54392e-08
mouse_brain4_neurons_projected_pcaloadings_clusters_Cluster21_PC_4	NA	0.000231968	4.22976e-05	4.15366e-08	0.00136471	TRUE	6.51395e-07
GO:0034704	calcium channel complex	0.0457907	0.00835971	4.31253e-08	0.00136042	TRUE	1.55368e-08
mouse_hemogenicendothelium_projected_pcaloadings_clusters_Cluster13_PC_7	NA	-8.05731e-05	1.47097e-05	4.31274e-08	0.00136042	TRUE	-2.41808e-06
mouse_brain4_bnst_projected_pcaloadings_clusters_Cluster16_PC_3	NA	-7.76744e-05	1.41848e-05	4.35353e-08	0.00135934	TRUE	-1.47831e-06
mouse_development_projected_pcaloadings_clusters_Cluster3_PC_3	NA	-6.03192e-05	1.10216e-05	4.42977e-08	0.00135736	TRUE	3.64228e-07
mouse_airway_diffexprs_down_genes_clusters_Cluster24	NA	-0.0999688	0.0182794	4.52745e-08	0.00135487	TRUE	-2.61143e-09
MP:0003997	tonic-clonic seizures	0.0454147	0.00831316	4.68188e-08	0.00135104	TRUE	1.27034e-08
mouse_development_average_expression_Cluster11	NA	0.328927	0.0602772	4.84524e-08	0.00134712	TRUE	-1.13689e-10
mouse_brain4_neurons_projected_pcaloadings_clusters_Cluster3_PC_4	NA	5.35282e-05	9.81007e-06	4.8573e-08	0.00134684	TRUE	-9.74292e-07
ENSG00000198722	UNC13B PPI subnetwork	0.0454851	0.00834055	4.93896e-08	0.00134494	TRUE	1.65696e-08
GO:0030665	clathrin coated vesicle membrane	0.0443025	0.00814363	5.32402e-08	0.00133637	TRUE	1.12768e-08
MP:0005010	abnormal CD8-positive T cell morphology	-0.0472211	0.00868224	5.36355e-08	0.00133552	TRUE	-1.73115e-08
ENSG00000113327	GABRG2 PPI subnetwork	0.0457973	0.00843719	5.69822e-08	0.00132861	TRUE	1.46805e-08
mouse_development_projected_pcaloadings_clusters_Cluster13_PC_1	NA	-8.33064e-06	1.53478e-06	5.70246e-08	0.00132853	TRUE	3.23549e-06
mouse_multiple2_droplet_diffexprs_tstat_clusters_Cluster36	NA	0.0052989	0.000976868	5.81573e-08	0.00132628	TRUE	5.32407e-08
MP:0001858	intestinal inflammation	-0.046055	0.00849547	5.92261e-08	0.00132421	TRUE	-1.5875e-08
MP:0001488	increased startle reflex	0.045245	0.00838341	6.7775e-08	0.00130882	TRUE	1.46548e-08
GO:0032101	regulation of response to external stimulus	-0.0478291	0.00886464	6.83378e-08	0.00130788	TRUE	-1.20249e-08
MP:0009763	increased sensitivity to induced morbidity/mortality	-0.0447223	0.00828962	6.85314e-08	0.00130755	TRUE	-8.44635e-09
MP:0001475	reduced long term depression	0.0452793	0.00839562	6.9212e-08	0.00130643	TRUE	1.30611e-08
MP:0004792	abnormal synaptic vesicle number	0.044541	0.00826084	6.97461e-08	0.00130555	TRUE	6.86047e-09
mouse_digestive_fetal_diffexprs_tstat_clusters_Cluster9	NA	0.00857537	0.0015912	7.0754e-08	0.00130391	TRUE	2.33772e-08
ENSG00000148408	CACNA1B PPI subnetwork	0.0449041	0.0083356	7.16336e-08	0.0013025	TRUE	6.66537e-09
MP:0008566	increased interferon-gamma secretion	-0.04568	0.00847994	7.17105e-08	0.00130238	TRUE	-1.21389e-08
MP:0003436	decreased susceptibility to induced arthritis	-0.0452091	0.00839437	7.21849e-08	0.00130163	TRUE	-9.49178e-09
mouse_brain_average_expression_Cluster10	NA	-0.0601521	0.0111706	7.25033e-08	0.00130113	TRUE	3.31384e-09
mouse_brain2_projected_icaloadings_IC_13	NA	3.12304e-05	5.80147e-06	7.31783e-08	0.00130007	TRUE	4.15141e-07
ENSG00000089280	FUS PPI subnetwork	0.0421905	0.00784508	7.53343e-08	0.00129676	TRUE	9.76745e-09
GO:0022836	gated channel activity	0.0441489	0.0082105	7.56844e-08	0.00129623	TRUE	1.72998e-08
mouse_airway_projected_icaloadings_IC_36	NA	4.72019e-05	8.78804e-06	7.82371e-08	0.00129244	TRUE	-3.12067e-06
KEGG_LONG_TERM_POTENTIATION	KEGG_LONG_TERM_POTENTIATION	0.0445126	0.00829668	8.09002e-08	0.00128863	TRUE	1.17622e-08
MP:0003008	enhanced long term potentiation	0.0448164	0.00835915	8.25989e-08	0.00128626	TRUE	1.78007e-08
GO:0030672	synaptic vesicle membrane	0.0432504	0.00806749	8.27304e-08	0.00128607	TRUE	1.16885e-08
mouse_development_projected_pcaloadings_PC_11	NA	-8.93963e-06	1.66756e-06	8.28117e-08	0.00128596	TRUE	-1.20863e-06
GO:0005267	potassium channel activity	0.044294	0.00827189	8.56705e-08	0.00128209	TRUE	2.02871e-08
mouse_brain4_neurons_projected_pcaloadings_clusters_Cluster19_PC_3	NA	-0.000119936	2.242e-05	8.81914e-08	0.00127878	TRUE	-1.57842e-07
mouse_brain4_neurons_projected_pcaloadings_clusters_Cluster26_PC_6	NA	0.000362334	6.78108e-05	9.12617e-08	0.00127488	TRUE	4.26132e-07
ENSG00000164885	CDK5 PPI subnetwork	0.044604	0.00835275	9.29304e-08	0.00127281	TRUE	2.68836e-09
mouse_development_projected_icaloadings_IC_27	NA	-2.5799e-05	4.83407e-06	9.45439e-08	0.00127085	TRUE	4.29459e-06
REACTOME_DEVELOPMENTAL_BIOLOGY	REACTOME_DEVELOPMENTAL_BIOLOGY	0.0438335	0.00822693	9.92754e-08	0.00126528	TRUE	6.1536e-09
GO:0005125	cytokine activity	-0.0453046	0.0085039	9.95678e-08	0.00126495	TRUE	-7.83275e-09
GTEx.15	Brain_Hippocampus	0.0421746	0.0079172	9.9872e-08	0.0012646	TRUE	1.4315e-09
ENSG00000136854	STXBP1 PPI subnetwork	0.0435262	0.00817215	1.00311e-07	0.0012641	TRUE	1.3002e-08
ENSG00000115705	TPO PPI subnetwork	-0.0451911	0.00849067	1.02384e-07	0.00126177	TRUE	-1.43598e-08
mouse_brain4_neurons_projected_pcaloadings_clusters_Cluster25_PC_5	NA	-0.00028379	5.33511e-05	1.04176e-07	0.00125979	TRUE	-9.40295e-07
mouse_brain4_neurons_projected_pcaloadings_clusters_Cluster2_PC_2	NA	2.40865e-05	4.53e-06	1.0543e-07	0.00125843	TRUE	3.26338e-06
mouse_airway_diffexprs_tstat_clusters_Cluster29	NA	0.00347754	0.000654064	1.05603e-07	0.00125824	TRUE	9.06965e-08
MP:0002878	abnormal corticospinal tract morphology	0.0454132	0.00854578	1.07185e-07	0.00125654	TRUE	1.33014e-08
ENSG00000005249	PRKAR2B PPI subnetwork	0.0434144	0.00818486	1.13151e-07	0.00125037	TRUE	4.45465e-09
mouse_hemogenicendothelium_projected_icaloadings_IC_56	NA	4.64231e-05	8.76908e-06	1.19699e-07	0.00124396	TRUE	3.42035e-06
mouse_development_projected_pcaloadings_clusters_Cluster2_PC_4	NA	-3.55901e-05	6.72475e-06	1.20722e-07	0.00124299	TRUE	-1.55876e-06
GO:0061134	peptidase regulator activity	-0.0441219	0.00834744	1.25235e-07	0.0012388	TRUE	-5.39146e-09
mouse_brain4_bnst_projected_pcaloadings_clusters_Cluster20_PC_4	NA	0.000180435	3.41476e-05	1.26412e-07	0.00123774	TRUE	-1.91038e-06
mouse_brain4_neurons_projected_icaloadings_IC_69	NA	-4.2447e-05	8.03351e-06	1.26571e-07	0.00123759	TRUE	1.15277e-06
mouse_brain2_projected_icaloadings_IC_56	NA	-7.30818e-05	1.38357e-05	1.27692e-07	0.00123659	TRUE	-2.4692e-06
mouse_multiple2_droplet_diffexprs_genes_clusters_Cluster9	NA	0.107079	0.0202741	1.28095e-07	0.00123623	TRUE	3.66303e-09
mouse_gastrulation_diffexprs_genes_clusters_Cluster2	NA	0.174807	0.0331076	1.29198e-07	0.00123525	TRUE	3.52122e-09
GO:0060078	regulation of postsynaptic membrane potential	0.0481823	0.00913308	1.3234e-07	0.00123251	TRUE	1.81122e-08
GO:0001817	regulation of cytokine production	-0.0470777	0.008926	1.33324e-07	0.00123167	TRUE	-1.8384e-09
GO:0035249	synaptic transmission, glutamatergic	0.0463226	0.00879377	1.38169e-07	0.0012276	TRUE	1.34555e-08
mouse_brain_average_expression_Allcells	NA	9.76527	1.85386	1.38269e-07	0.00122752	TRUE	8.23909e-11
MP:0003635	abnormal synaptic transmission	0.0441285	0.00838366	1.41243e-07	0.0012251	TRUE	3.99515e-09
mouse_development_diffexprs_tstat_clusters_Cluster21	NA	0.00613447	0.00116559	1.41757e-07	0.00122468	TRUE	-2.42162e-08
GO:0032103	positive regulation of response to external stimulus	-0.0474607	0.00903322	1.48814e-07	0.00121915	TRUE	-1.0546e-08
ENSG00000110944	IL23A PPI subnetwork	-0.0445696	0.00849809	1.56567e-07	0.00121336	TRUE	-1.35968e-08
mouse_brain4_neurons_projected_pcaloadings_PC_4	NA	-4.68845e-06	8.94539e-07	1.59545e-07	0.00121121	TRUE	2.3923e-06
GO:2000311	regulation of alpha-amino-3-hydroxy-5-methyl-4-isoxazole propionate selective glutamate receptor activity	0.0483504	0.00922598	1.59988e-07	0.0012109	TRUE	1.34055e-08
GO:0007411	axon guidance	0.0454668	0.00867944	1.61931e-07	0.00120952	TRUE	4.43984e-09
mouse_brain4_bnst_projected_pcaloadings_clusters_Cluster1_PC_3	NA	-2.69582e-05	5.14715e-06	1.62773e-07	0.00120893	TRUE	-4.59652e-06
mouse_brain4_bnst_projected_pcaloadings_clusters_Cluster17_PC_6	NA	0.000109253	2.08808e-05	1.67479e-07	0.00120569	TRUE	-5.05792e-07
mouse_brain4_neurons_projected_pcaloadings_clusters_Cluster19_PC_4	NA	-0.000123339	2.35984e-05	1.72657e-07	0.00120222	TRUE	3.36835e-06
GO:0004866	endopeptidase inhibitor activity	-0.0437148	0.0083675	1.74765e-07	0.00120083	TRUE	-8.2245e-09
GO:0004890	GABA-A receptor activity	0.0446079	0.00853935	1.75279e-07	0.0012005	TRUE	1.97751e-08
ENSG00000079102	RUNX1T1 PPI subnetwork	0.0440658	0.00843829	1.76883e-07	0.00119946	TRUE	1.65281e-08
mouse_brain4_neurons_projected_pcaloadings_clusters_Cluster10_PC_3	NA	8.48429e-05	1.62538e-05	1.79049e-07	0.00119808	TRUE	-6.81743e-07
mouse_brain_projected_icaloadings_IC_21	NA	-0.00109577	0.000209934	1.79295e-07	0.00119792	TRUE	-2.32431e-07
mouse_brain4_bnst_projected_pcaloadings_clusters_Cluster23_PC_2	NA	0.000363163	6.96258e-05	1.82896e-07	0.00119566	TRUE	5.74351e-07
ENSG00000105568	PPP2R1A PPI subnetwork	0.0432814	0.00829873	1.834e-07	0.00119534	TRUE	7.47863e-09
GO:0042597	periplasmic space	0.0443553	0.00850475	1.8346e-07	0.0011953	TRUE	1.84268e-08
mouse_brain_projected_icaloadings_IC_27	NA	0.00107862	0.000206838	1.8403e-07	0.00119495	TRUE	-1.70878e-07
MP:0005597	decreased susceptibility to type I hypersensitivity reaction	-0.0444693	0.0085366	1.89604e-07	0.00119155	TRUE	-1.36191e-08
GO:0046456	icosanoid biosynthetic process	-0.0467595	0.00897704	1.90079e-07	0.00119127	TRUE	-8.23373e-09
GO:0008305	integrin complex	-0.0434914	0.00834982	1.90198e-07	0.0011912	TRUE	-1.61193e-08
GO:0021543	pallium development	0.0474978	0.00912096	1.91353e-07	0.00119051	TRUE	7.35964e-09
mouse_multiple2_facs_diffexprs_tstat_clusters_Cluster24	NA	0.00247622	0.000475885	1.95665e-07	0.00118797	TRUE	5.41984e-08
GO:0050767	regulation of neurogenesis	0.0460875	0.00886053	1.97749e-07	0.00118676	TRUE	5.45715e-09
GO:0030414	peptidase inhibitor activity	-0.0435445	0.00837397	1.99306e-07	0.00118587	TRUE	-7.63352e-09
REACTOME_GABA_SYNTHESIS_RELEASE_REUPTAKE_AND_DEGRADATION	REACTOME_GABA_SYNTHESIS_RELEASE_REUPTAKE_AND_DEGRADATION	0.0430112	0.00827168	1.99484e-07	0.00118577	TRUE	1.38232e-08
mouse_hemogenicendothelium_projected_pcaloadings_clusters_Cluster3_PC_5	NA	-2.81741e-05	5.41859e-06	1.99791e-07	0.00118559	TRUE	-2.25489e-06
GO:0051960	regulation of nervous system development	0.0458977	0.00882893	2.00838e-07	0.001185	TRUE	6.62386e-09
mouse_brain_projected_icaloadings_IC_3	NA	-0.000560013	0.000107785	2.04e-07	0.00118322	TRUE	-2.98214e-07
mouse_microglia_diffexprs_genes_clusters_Cluster2	NA	0.106644	0.0205276	2.04571e-07	0.0011829	TRUE	3.99331e-09
ENSG00000149970	CNKSR2 PPI subnetwork	0.044147	0.00849805	2.0477e-07	0.00118279	TRUE	1.73896e-08
ENSG00000105649	RAB3A PPI subnetwork	0.0427417	0.00822815	2.05199e-07	0.00118255	TRUE	3.24052e-09
ENSG00000129993	CBFA2T3 PPI subnetwork	0.0438481	0.00845563	2.15237e-07	0.00117712	TRUE	1.51089e-08
mouse_brain_projected_icaloadings_IC_4	NA	0.000622096	0.000120017	2.17861e-07	0.00117574	TRUE	-9.76325e-08
mouse_hemogenicendothelium_projected_icaloadings_IC_8	NA	-2.78674e-05	5.37965e-06	2.2172e-07	0.00117374	TRUE	3.63356e-07
MP:0002064	seizures	0.0431272	0.00833096	2.25794e-07	0.00117166	TRUE	1.18922e-08
ENSG00000141582	CBX4 PPI subnetwork	0.042921	0.00829517	2.28868e-07	0.00117012	TRUE	1.30097e-08
mouse_brain4_bnst_projected_pcaloadings_clusters_Cluster17_PC_3	NA	6.74427e-05	1.30411e-05	2.32174e-07	0.00116849	TRUE	2.76498e-06
GO:0061135	endopeptidase regulator activity	-0.0432191	0.00835753	2.32503e-07	0.00116833	TRUE	-7.75742e-09
mouse_development_projected_icaloadings_IC_26	NA	2.48208e-05	4.80063e-06	2.33691e-07	0.00116775	TRUE	1.03869e-06
GO:0034705	potassium channel complex	0.0430308	0.00832755	2.37519e-07	0.0011659	TRUE	1.86576e-08
GO:0007158	neuron cell-cell adhesion	0.0466513	0.00903947	2.45836e-07	0.00116198	TRUE	1.55089e-08
mouse_airway_average_expression_Cluster27	NA	0.0701309	0.0135898	2.46211e-07	0.00116181	TRUE	-2.389e-09
GO:0032609	interferon-gamma production	-0.0477201	0.00925312	2.50689e-07	0.00115976	TRUE	-8.15963e-09
mouse_brain2_projected_pcaloadings_clusters_Cluster7_PC_3	NA	-5.24494e-05	1.01974e-05	2.69783e-07	0.00115141	TRUE	-1.54328e-06
ENSG00000151834	GABRA2 PPI subnetwork	0.0441425	0.0085844	2.71564e-07	0.00115066	TRUE	1.65372e-08
ENSG00000008869	HEATR5B PPI subnetwork	0.0419276	0.00815408	2.71952e-07	0.00115049	TRUE	2.5648e-09
MP:0009745	abnormal behavioral response to xenobiotic	0.0433428	0.0084315	2.73888e-07	0.00114969	TRUE	1.29963e-08
ENSG00000109471	IL2 PPI subnetwork	-0.0439003	0.00854899	2.81919e-07	0.0011464	TRUE	-1.3866e-08
GO:0044462	external encapsulating structure part	0.043796	0.00853081	2.83853e-07	0.00114562	TRUE	2.04037e-08
mouse_multiple2_facs_projected_pcaloadings_clusters_Cluster27_PC_4	NA	-0.000131747	2.56688e-05	2.858e-07	0.00114484	TRUE	-1.94972e-06
mouse_multiple2_facs_diffexprs_genes_clusters_Cluster27	NA	0.0952047	0.0185518	2.86957e-07	0.00114438	TRUE	3.21794e-09
mouse_development_diffexprs_tstat_clusters_Cluster14	NA	-0.0065891	0.00128431	2.89022e-07	0.00114357	TRUE	3.1036e-08
mouse_development_projected_pcaloadings_clusters_Cluster4_PC_9	NA	9.87513e-05	1.92483e-05	2.8914e-07	0.00114352	TRUE	2.43841e-07
ENSG00000136634	IL10 PPI subnetwork	-0.0433884	0.00846718	2.98636e-07	0.00113984	TRUE	-1.32064e-08
mouse_heart_ko_average_expression_Cluster4	NA	0.433968	0.0847092	3.00662e-07	0.00113907	TRUE	7.93643e-12
GO:0060076	excitatory synapse	0.0432809	0.00844989	3.02217e-07	0.00113849	TRUE	1.74365e-08
mouse_brain2_projected_pcaloadings_clusters_Cluster15_PC_8	NA	-0.000486077	9.49447e-05	3.06228e-07	0.00113699	TRUE	-1.04123e-06
mouse_brain4_bnst_projected_pcaloadings_clusters_Cluster15_PC_7	NA	0.000155224	3.03377e-05	3.11199e-07	0.00113516	TRUE	2.14697e-06
ENSG00000171855	IFNB1 PPI subnetwork	-0.0434856	0.00850234	3.14503e-07	0.00113395	TRUE	-1.26001e-08
mouse_digestive_fetal_projected_icaloadings_IC_37	NA	0.000230212	4.50204e-05	3.16228e-07	0.00113333	TRUE	3.34211e-08
mouse_hemogenicendothelium_projected_pcaloadings_clusters_Cluster9_PC_1	NA	2.0421e-05	3.99537e-06	3.20161e-07	0.00113193	TRUE	-5.81802e-07
MP:0008700	decreased interleukin-4 secretion	-0.0434607	0.00851012	3.27402e-07	0.00112938	TRUE	-1.35644e-08
mouse_brain_projected_icaloadings_IC_24	NA	-0.000822086	0.000160989	3.28232e-07	0.00112909	TRUE	-4.15105e-08
GO:0044236	multicellular organismal metabolic process	-0.0465179	0.00911152	3.3011e-07	0.00112845	TRUE	-1.18753e-08
mouse_hemogenicendothelium_projected_pcaloadings_clusters_Cluster13_PC_5	NA	6.11244e-05	1.19767e-05	3.33207e-07	0.00112738	TRUE	4.30855e-06
ENSG00000116544	DLGAP3 PPI subnetwork	0.0431907	0.00846975	3.40726e-07	0.00112484	TRUE	1.0683e-08
ENSG00000038274	MAT2B PPI subnetwork	0.0416255	0.00816637	3.44748e-07	0.00112351	TRUE	2.11824e-09
ENSG00000175505	CLCF1 PPI subnetwork	-0.043301	0.00850118	3.51464e-07	0.00112132	TRUE	-1.20452e-08
GO:0060079	regulation of excitatory postsynaptic membrane potential	0.0465738	0.00914885	3.56805e-07	0.0011196	TRUE	1.69633e-08
MP:0000934	abnormal telencephalon development	0.0433686	0.00852207	3.59994e-07	0.00111859	TRUE	5.04697e-09
mouse_brain4_neurons_projected_pcaloadings_clusters_Cluster4_PC_3	NA	5.01373e-05	9.85746e-06	3.65261e-07	0.00111694	TRUE	2.16881e-06
ENSG00000198910	L1CAM PPI subnetwork	0.042523	0.00836309	3.6839e-07	0.00111597	TRUE	6.11969e-09
mouse_brain4_neurons_projected_pcaloadings_clusters_Cluster16_PC_5	NA	-0.000120913	2.37853e-05	3.70544e-07	0.0011153	TRUE	1.84332e-06
mouse_gastrulation_projected_icaloadings_IC_44	NA	-2.56184e-05	5.04133e-06	3.74117e-07	0.00111421	TRUE	-1.68841e-06
ENSG00000164494	PDSS2 PPI subnetwork	0.0429197	0.00844638	3.74596e-07	0.00111407	TRUE	1.01885e-08
ENSG00000132639	SNAP25 PPI subnetwork	0.041813	0.00823894	3.874e-07	0.00111025	TRUE	1.35377e-08
mouse_brain2_average_expression_Cluster9	NA	0.499412	0.098409	3.87779e-07	0.00111013	TRUE	-2.92947e-11
ENSG00000183741	CBX6 PPI subnetwork	0.0421279	0.00830322	3.90188e-07	0.00110943	TRUE	9.75529e-09
mouse_brain_projected_icaloadings_IC_35	NA	-0.000976412	0.000192486	3.92336e-07	0.00110881	TRUE	-3.63802e-07
mouse_brain2_projected_pcaloadings_clusters_Cluster13_PC_3	NA	0.000205169	4.04468e-05	3.92501e-07	0.00110876	TRUE	-4.35721e-07
GO:0007270	neuron-neuron synaptic transmission	0.0445914	0.00879167	3.93635e-07	0.00110843	TRUE	8.60532e-09
ENSG00000139433	GLTP PPI subnetwork	0.0412422	0.00814699	4.14303e-07	0.00110261	TRUE	1.44505e-09
mouse_gastrulation_diffexprs_down_genes_clusters_Cluster2	NA	-0.103769	0.0205004	4.15314e-07	0.00110233	TRUE	-2.08558e-09
mouse_development_diffexprs_tstat_clusters_Cluster6	NA	-0.00621488	0.00122826	4.19436e-07	0.00110121	TRUE	1.95014e-08
mouse_digestive_fetal_projected_icaloadings_IC_24	NA	0.000137194	2.71201e-05	4.2199e-07	0.00110052	TRUE	7.38963e-07
mouse_digestive_fetal_diffexprs_tstat_clusters_Cluster2	NA	0.00688465	0.00136119	4.24059e-07	0.00109997	TRUE	1.58642e-08
ENSG00000120087	HOXB7 PPI subnetwork	0.041676	0.00824782	4.3498e-07	0.00109708	TRUE	8.70517e-09
GO:0050708	regulation of protein secretion	-0.0463686	0.00918625	4.4736e-07	0.00109389	TRUE	-1.20023e-08
mouse_multiple2_facs_projected_pcaloadings_clusters_Cluster13_PC_3	NA	-6.27512e-05	1.24356e-05	4.50915e-07	0.00109299	TRUE	-3.52647e-06
GO:0016209	antioxidant activity	-0.0414835	0.00822219	4.528e-07	0.00109251	TRUE	-1.17049e-08
mouse_brain4_bnst_projected_pcaloadings_clusters_Cluster5_PC_5	NA	-7.22279e-05	1.43197e-05	4.56024e-07	0.0010917	TRUE	-2.51631e-06
mouse_multiple2_droplet_diffexprs_genes_clusters_Cluster36	NA	0.108503	0.0215343	4.68913e-07	0.00108854	TRUE	3.68771e-09
mouse_hemogenicendothelium_average_expression_Cluster9	NA	0.336215	0.0667544	4.73889e-07	0.00108734	TRUE	2.1884e-11
mouse_brain2_diffexprs_down_genes_clusters_Cluster6	NA	-0.126105	0.0250577	4.83916e-07	0.00108496	TRUE	-3.08732e-09
ENSG00000163462	TRIM46 PPI subnetwork	0.0411206	0.00817143	4.84778e-07	0.00108476	TRUE	2.22547e-09
mouse_gutendoderm_projected_pcaloadings_clusters_Cluster2_PC_4	NA	-3.81692e-05	7.58854e-06	4.90865e-07	0.00108334	TRUE	-4.17607e-06
mouse_multiple2_facs_projected_pcaloadings_PC_1	NA	-9.15986e-07	1.8219e-07	4.96546e-07	0.00108203	TRUE	1.16668e-06
mouse_digestive_fetal_diffexprs_down_genes_clusters_Cluster5	NA	-0.101497	0.020188	4.96659e-07	0.001082	TRUE	-1.35311e-10
mouse_hemogenicendothelium_projected_pcaloadings_clusters_Cluster10_PC_2	NA	4.53097e-05	9.01447e-06	4.99954e-07	0.00108125	TRUE	-9.65335e-07
GO:0034097	response to cytokine stimulus	-0.0441981	0.00879393	5.0086e-07	0.00108105	TRUE	-7.73765e-09
ENSG00000139352	ASCL1 PPI subnetwork	0.0427103	0.00849999	5.04083e-07	0.00108032	TRUE	1.39101e-08
ENSG00000177485	ZBTB33 PPI subnetwork	0.0413094	0.00822426	5.09059e-07	0.0010792	TRUE	1.11722e-08
ENSG00000131558	EXOC4 PPI subnetwork	0.0424857	0.00845973	5.11064e-07	0.00107875	TRUE	1.09679e-08
ENSG00000174697	LEP PPI subnetwork	-0.0422632	0.00842031	5.18859e-07	0.00107703	TRUE	-1.33256e-08
GO:0034702	ion channel complex	0.0412719	0.00823176	5.33824e-07	0.0010738	TRUE	1.50666e-08
REACTOME_IONOTROPIC_ACTIVITY_OF_KAINATE_RECEPTORS	REACTOME_IONOTROPIC_ACTIVITY_OF_KAINATE_RECEPTORS	0.043077	0.00859328	5.36226e-07	0.00107329	TRUE	1.34805e-08
GO:0032675	regulation of interleukin-6 production	-0.0455509	0.00909258	5.45212e-07	0.00107141	TRUE	-8.21188e-09
ENSG00000108342	CSF3 PPI subnetwork	-0.0424366	0.00847356	5.49634e-07	0.00107049	TRUE	-1.22847e-08
mouse_development_projected_pcaloadings_clusters_Cluster3_PC_1	NA	8.83758e-06	1.76469e-06	5.5e-07	0.00107041	TRUE	4.5888e-06
mouse_brain2_projected_pcaloadings_clusters_Cluster15_PC_4	NA	0.000205196	4.09916e-05	5.56304e-07	0.00106912	TRUE	-7.11403e-07
GO:0008022	protein C-terminus binding	0.0429296	0.00857856	5.607e-07	0.00106822	TRUE	1.00931e-08
ENSG00000141570	CBX8 PPI subnetwork	0.041104	0.00821553	5.63835e-07	0.00106759	TRUE	1.07995e-08
mouse_brain4_bnst_projected_pcaloadings_clusters_Cluster23_PC_3	NA	0.000413127	8.26015e-05	5.6901e-07	0.00106655	TRUE	-3.69492e-07
GO:0005891	voltage-gated calcium channel complex	0.0418995	0.00837894	5.71596e-07	0.00106604	TRUE	1.3903e-08
ENSG00000077522	ACTN2 PPI subnetwork	0.0409561	0.00819254	5.7571e-07	0.00106522	TRUE	6.29983e-09
mouse_microglia_projected_pcaloadings_clusters_Cluster6_PC_6	NA	-3.85596e-05	7.71778e-06	5.84723e-07	0.00106346	TRUE	-3.38966e-06
ENSG00000150672	DLG2 PPI subnetwork	0.0421471	0.00843649	5.85892e-07	0.00106323	TRUE	1.09389e-08
REACTOME_DEPOLARIZATION_OF_THE_PRESYNAPTIC_TERMINAL_TRIGGERS_THE_OPENING_OF_CALCIUM_CHANNELS	REACTOME_DEPOLARIZATION_OF_THE_PRESYNAPTIC_TERMINAL_TRIGGERS_THE_OPENING_OF_CALCIUM_CHANNELS	0.0419358	0.00839896	5.94574e-07	0.00106156	TRUE	7.69551e-09
ENSG00000103740	ACSBG1 PPI subnetwork	0.0406735	0.00815141	6.04578e-07	0.00105966	TRUE	1.54973e-09
MP:0000780	abnormal corpus callosum morphology	0.0425306	0.00852819	6.13068e-07	0.00105808	TRUE	1.24415e-08
MP:0002885	abnormal AMPA-mediated synaptic currents	0.042545	0.00853339	6.1733e-07	0.00105729	TRUE	1.18351e-08
MP:0001417	decreased exploration in new environment	0.0424393	0.00851252	6.17956e-07	0.00105718	TRUE	7.88494e-09
ENSG00000102109	PCSK1N PPI subnetwork	0.0407672	0.00817893	6.21478e-07	0.00105653	TRUE	1.39536e-09
mouse_brain_projected_icaloadings_IC_10	NA	0.000684192	0.000137319	6.27704e-07	0.0010554	TRUE	1.15265e-08
ENSG00000131652	THOC6 PPI subnetwork	0.0409456	0.0082183	6.28493e-07	0.00105526	TRUE	7.97536e-09
mouse_brain_diffexprs_tstat_clusters_Cluster10	NA	0.00778061	0.00156174	6.29253e-07	0.00105512	TRUE	-6.18006e-08
GO:0032635	interleukin-6 production	-0.0452347	0.00908127	6.32227e-07	0.00105458	TRUE	-8.27257e-09
ENSG00000167552	TUBA1A PPI subnetwork	0.0407361	0.00818061	6.37193e-07	0.0010537	TRUE	3.27562e-09
mouse_brain4_neurons_projected_pcaloadings_clusters_Cluster12_PC_8	NA	0.000166225	3.33902e-05	6.41601e-07	0.00105291	TRUE	1.71297e-06
mouse_development_projected_pcaloadings_clusters_Cluster20_PC_1	NA	3.80667e-05	7.65041e-06	6.499e-07	0.00105145	TRUE	-1.00542e-06
GO:0007215	glutamate receptor signaling pathway	0.0457616	0.0091976	6.51166e-07	0.00105123	TRUE	1.22317e-08
GO:0071345	cellular response to cytokine stimulus	-0.0437831	0.00880081	6.52838e-07	0.00105094	TRUE	-6.91374e-09
mouse_airway_projected_pcaloadings_clusters_Cluster7_PC_4	NA	0.000108567	2.18253e-05	6.54533e-07	0.00105065	TRUE	2.42488e-06
ENSG00000138308	PLA2G12B PPI subnetwork	0.0404677	0.00814048	6.65505e-07	0.00104876	TRUE	1.43134e-09
GO:0070661	leukocyte proliferation	-0.0453355	0.00912199	6.69808e-07	0.00104803	TRUE	-6.65812e-09
ENSG00000162891	IL20 PPI subnetwork	-0.0421982	0.00849888	6.86464e-07	0.00104524	TRUE	-1.20504e-08
mouse_brain4_neurons_average_expression_Allcells	NA	5.33107	1.07394	6.90484e-07	0.00104457	TRUE	-6.41635e-12
GTEx.8	Brain_Amygdala	0.0393186	0.00792154	6.92334e-07	0.00104427	TRUE	-8.82072e-10
MP:0001861	lung inflammation	-0.0413002	0.00832162	6.94148e-07	0.00104397	TRUE	-7.10285e-09
ENSG00000113520	IL4 PPI subnetwork	-0.0420684	0.00847939	7.00391e-07	0.00104296	TRUE	-1.16877e-08
ENSG00000139998	RAB15 PPI subnetwork	0.04054	0.00817915	7.17716e-07	0.00104018	TRUE	1.82309e-09
ENSG00000130427	EPO PPI subnetwork	-0.0420198	0.00847847	7.1939e-07	0.00103992	TRUE	-1.18232e-08
MP:0002816	colitis	-0.0422821	0.00853576	7.28815e-07	0.00103844	TRUE	-1.37414e-08
mouse_hemogenicendothelium_diffexprs_tstat_clusters_Cluster14	NA	0.0060303	0.00121738	7.28939e-07	0.00103842	TRUE	8.55572e-09
ENSG00000112379	KIAA1244 PPI subnetwork	0.0403464	0.00814883	7.37583e-07	0.00103708	TRUE	1.84685e-09
MP:0000951	sporadic seizures	0.0420328	0.00848974	7.38279e-07	0.00103698	TRUE	9.99488e-09
ENSG00000180628	PCGF5 PPI subnetwork	0.0406819	0.00822378	7.54183e-07	0.00103456	TRUE	7.79642e-09
ENSG00000198010	DLGAP2 PPI subnetwork	0.0423168	0.00855435	7.5438e-07	0.00103453	TRUE	1.03409e-08
mouse_development_diffexprs_tstat_clusters_Cluster19	NA	-0.00538576	0.00108895	7.58124e-07	0.00103396	TRUE	-1.48207e-08
mouse_airway_diffexprs_tstat_clusters_Cluster24	NA	0.00411668	0.000832534	7.62358e-07	0.00103333	TRUE	5.03722e-08
ENSG00000134444	KIAA1468 PPI subnetwork	0.0402895	0.00815081	7.69299e-07	0.0010323	TRUE	1.9337e-09
GO:0003682	chromatin binding	0.0394705	0.00798517	7.69395e-07	0.00103229	TRUE	1.13105e-08
MP:0002761	abnormal hippocampal mossy fiber morphology	0.0420574	0.00851269	7.78995e-07	0.00103088	TRUE	4.99485e-09
MP:0000774	decreased brain size	0.0420505	0.00851162	7.79773e-07	0.00103077	TRUE	2.67446e-09
ENSG00000099985	OSM PPI subnetwork	-0.042092	0.00852339	7.87628e-07	0.00102963	TRUE	-1.11102e-08
mouse_multiple2_facs_diffexprs_genes_clusters_Cluster32	NA	0.0892326	0.0180917	8.12924e-07	0.00102604	TRUE	-1.83133e-09
REACTOME_SEROTONIN_NEUROTRANSMITTER_RELEASE_CYCLE	REACTOME_SEROTONIN_NEUROTRANSMITTER_RELEASE_CYCLE	0.0405689	0.00822852	8.21124e-07	0.0010249	TRUE	9.43524e-09
ENSG00000180190	C8orf42 PPI subnetwork	0.0401374	0.00814334	8.27085e-07	0.00102408	TRUE	1.0923e-09
GO:0031347	regulation of defense response	-0.0439217	0.00891202	8.29208e-07	0.00102379	TRUE	-8.90857e-09
GO:0006636	unsaturated fatty acid biosynthetic process	-0.0441857	0.00897031	8.40308e-07	0.00102228	TRUE	-7.93987e-09
ENSG00000164400	CSF2 PPI subnetwork	-0.0418842	0.00850543	8.46182e-07	0.00102149	TRUE	-1.16748e-08
mouse_brain_projected_icaloadings_IC_7	NA	-0.000643054	0.000130608	8.49905e-07	0.00102099	TRUE	7.66776e-08
GO:0042129	regulation of T cell proliferation	-0.0453738	0.00921875	8.57057e-07	0.00102004	TRUE	-7.73705e-09
GO:0019208	phosphatase regulator activity	0.040704	0.00827218	8.6281e-07	0.00101928	TRUE	1.33488e-08
GO:0010975	regulation of neuron projection development	0.0433007	0.00880277	8.69962e-07	0.00101835	TRUE	3.82527e-09
mouse_digestive_fetal_projected_pcaloadings_clusters_Cluster0_PC_3	NA	-0.000172364	3.50447e-05	8.72512e-07	0.00101801	TRUE	-7.09697e-07
mouse_brain4_bnst_projected_pcaloadings_clusters_Cluster2_PC_5	NA	-3.48784e-05	7.09489e-06	8.83378e-07	0.00101661	TRUE	1.25997e-06
mouse_heart_ko_diffexprs_tstat_clusters_Cluster1	NA	0.0118381	0.00240888	8.90712e-07	0.00101567	TRUE	-9.11661e-10
GO:0007214	gamma-aminobutyric acid signaling pathway	0.0452436	0.00920737	8.93059e-07	0.00101537	TRUE	1.60405e-08
ENSG00000205726	ITSN1 PPI subnetwork	0.0411028	0.00836474	8.9321e-07	0.00101535	TRUE	6.99751e-09
mouse_airway_projected_pcaloadings_clusters_Cluster2_PC_3	NA	6.91297e-05	1.40686e-05	8.9338e-07	0.00101533	TRUE	3.9813e-06
ENSG00000150281	CTF1 PPI subnetwork	-0.0418172	0.00851126	8.96174e-07	0.00101498	TRUE	-1.2633e-08
GO:0016604	nuclear body	0.0387848	0.00789652	9.03205e-07	0.00101409	TRUE	1.28333e-08
GO:0002544	chronic inflammatory response	-0.0449442	0.00915233	9.07609e-07	0.00101354	TRUE	-9.89663e-09
ENSG00000133812	SBF2 PPI subnetwork	0.0399839	0.00814505	9.15488e-07	0.00101256	TRUE	1.80235e-09
mouse_gutendoderm_projected_pcaloadings_clusters_Cluster19_PC_4	NA	-0.000141869	2.89047e-05	9.1927e-07	0.00101209	TRUE	-1.26862e-06
ENSG00000104432	IL7 PPI subnetwork	-0.041672	0.00849539	9.33098e-07	0.00101039	TRUE	-1.19738e-08
MP:0003427	parakeratosis	-0.0415243	0.00846566	9.3411e-07	0.00101027	TRUE	-1.42459e-08
mouse_brain2_projected_pcaloadings_clusters_Cluster5_PC_1	NA	-1.5455e-05	3.15193e-06	9.42181e-07	0.0010093	TRUE	1.3426e-06
GO:0050773	regulation of dendrite development	0.0438133	0.00893861	9.50685e-07	0.00100828	TRUE	7.10265e-09
MP:0002432	abnormal CD4-positive T cell morphology	-0.0426787	0.00870714	9.50741e-07	0.00100827	TRUE	-1.39075e-08
ENSG00000116852	KIF21B PPI subnetwork	0.0399424	0.00814937	9.52101e-07	0.00100811	TRUE	1.6533e-09
GO:0045621	positive regulation of lymphocyte differentiation	-0.0449837	0.00918185	9.62286e-07	0.0010069	TRUE	-5.87763e-09
ENSG00000196872	C2orf55 PPI subnetwork	0.0399106	0.00814659	9.62974e-07	0.00100682	TRUE	1.24469e-09
ENSG00000079841	RIMS1 PPI subnetwork	0.0413855	0.00845669	9.88952e-07	0.0010038	TRUE	6.25898e-09
KEGG_HEMATOPOIETIC_CELL_LINEAGE	KEGG_HEMATOPOIETIC_CELL_LINEAGE	-0.042112	0.00861038	1.00403e-06	0.00100208	TRUE	-5.84041e-09
ENSG00000063601	MTMR1 PPI subnetwork	0.039802	0.00814766	1.03388e-06	0.000998759	TRUE	1.32141e-09
mouse_brain4_neurons_projected_icaloadings_IC_41	NA	-3.82031e-05	7.82128e-06	1.03689e-06	0.000998429	TRUE	-3.45173e-07
ENSG00000123360	PDE1B PPI subnetwork	0.0398288	0.00815573	1.04201e-06	0.00099787	TRUE	1.23583e-09
ENSG00000185619	PCGF3 PPI subnetwork	0.0400406	0.00820025	1.04565e-06	0.000997475	TRUE	8.59143e-09
GO:0002683	negative regulation of immune system process	-0.04444	0.0091055	1.05781e-06	0.000996164	TRUE	-9.43551e-09
mouse_digestive_fetal_projected_pcaloadings_PC_5	NA	-1.46384e-05	3.00168e-06	1.07862e-06	0.000993954	TRUE	-1.35911e-06
MP:0005048	thrombosis	-0.0407547	0.00836269	1.09696e-06	0.000992042	TRUE	-9.93049e-09
mouse_gastrulation_projected_icaloadings_IC_25	NA	2.66274e-05	5.4672e-06	1.11382e-06	0.000990311	TRUE	1.8443e-06
mouse_brain4_bnst_average_expression_Allcells	NA	5.21091	1.0704	1.12615e-06	0.000989062	TRUE	-1.33032e-11
mouse_hemogenicendothelium_projected_icaloadings_IC_26	NA	2.13389e-05	4.38396e-06	1.13017e-06	0.000988658	TRUE	-2.98525e-07
ENSG00000188379	IFNA2 PPI subnetwork	-0.0412865	0.0084851	1.14016e-06	0.000987661	TRUE	-1.14706e-08
ENSG00000171724	VAT1L PPI subnetwork	0.0396412	0.00814696	1.14019e-06	0.000987658	TRUE	9.21659e-10
ENSG00000113525	IL5 PPI subnetwork	-0.0413011	0.00849016	1.14693e-06	0.00098699	TRUE	-1.19072e-08
mouse_development_diffexprs_down_genes_clusters_Cluster22	NA	-0.0829417	0.0170631	1.16855e-06	0.000984872	TRUE	-9.04716e-10
GO:0048771	tissue remodeling	-0.0439366	0.00903967	1.1714e-06	0.000984595	TRUE	-9.16119e-09
ENSG00000115289	PCGF1 PPI subnetwork	0.0401249	0.0082555	1.17156e-06	0.00098458	TRUE	9.74846e-09
ENSG00000007264	MATK PPI subnetwork	-0.0409159	0.00842044	1.17912e-06	0.000983851	TRUE	-1.67448e-08
mouse_multiple2_facs_projected_icaloadings_IC_10	NA	-1.4995e-05	3.08873e-06	1.20546e-06	0.000981345	TRUE	9.27548e-07
GTEx.17	Brain_Nucleus_accumbens_(basal_ganglia)	0.0385526	0.00794212	1.20875e-06	0.000981036	TRUE	-1.94021e-09
GO:0032637	interleukin-8 production	-0.0446158	0.00919289	1.21424e-06	0.000980522	TRUE	-9.66249e-09
ENSG00000159164	SV2A PPI subnetwork	0.0397602	0.00819853	1.23666e-06	0.000978448	TRUE	1.60632e-09
MP:0001454	abnormal cued conditioning behavior	0.0408479	0.00842379	1.24013e-06	0.00097813	TRUE	3.0772e-09
ENSG00000127318	IL22 PPI subnetwork	-0.0411497	0.00848788	1.24676e-06	0.000977525	TRUE	-1.13811e-08
mouse_gutendoderm_projected_pcaloadings_clusters_Cluster15_PC_5	NA	-0.000191462	3.9498e-05	1.25093e-06	0.000977147	TRUE	-1.23584e-06
GO:0050777	negative regulation of immune response	-0.0444959	0.00918081	1.25583e-06	0.000976704	TRUE	-1.12994e-08
GO:0050663	cytokine secretion	-0.0442062	0.00912282	1.2618e-06	0.000976166	TRUE	-6.33023e-09
mouse_brain_projected_icaloadings_IC_33	NA	-0.00120867	0.000249441	1.26296e-06	0.000976062	TRUE	-2.41206e-07
REACTOME_CLASS_C3_METABOTROPIC_GLUTAMATEPHEROMONE_RECEPTORS	REACTOME_CLASS_C3_METABOTROPIC_GLUTAMATEPHEROMONE_RECEPTORS	0.0430319	0.00888213	1.26758e-06	0.000975648	TRUE	1.60603e-08
ENSG00000108828	VAT1 PPI subnetwork	0.0395527	0.0081647	1.27022e-06	0.000975412	TRUE	4.15725e-10
ENSG00000089094	KDM2B PPI subnetwork	0.0398607	0.00822929	1.27405e-06	0.000975071	TRUE	7.41262e-09
ENSG00000145777	TSLP PPI subnetwork	-0.0409721	0.00845927	1.27601e-06	0.000974896	TRUE	-1.13074e-08
mouse_digestive_fetal_projected_pcaloadings_clusters_Cluster4_PC_1	NA	6.20841e-05	1.28285e-05	1.30149e-06	0.000972655	TRUE	1.81387e-06
GO:0000988	protein binding transcription factor activity	0.0390134	0.0080664	1.32123e-06	0.000970948	TRUE	7.63813e-09
mouse_development_projected_pcaloadings_clusters_Cluster8_PC_6	NA	-0.000119326	2.46735e-05	1.32342e-06	0.00097076	TRUE	-2.85333e-06
MP:0008537	increased susceptibility to induced colitis	-0.0404132	0.00835662	1.32435e-06	0.000970681	TRUE	-5.40962e-09
GO:0030136	clathrin-coated vesicle	0.0394248	0.0081537	1.33012e-06	0.000970188	TRUE	1.16479e-08
GO:0030900	forebrain development	0.0430007	0.00889849	1.34922e-06	0.000968572	TRUE	3.52832e-09
GO:0008038	neuron recognition	0.0433029	0.00896363	1.35881e-06	0.000967769	TRUE	4.21261e-09
mouse_brain4_neurons_projected_icaloadings_IC_19	NA	-3.17218e-05	6.56663e-06	1.36015e-06	0.000967657	TRUE	2.90048e-07
mouse_hemogenicendothelium_projected_icaloadings_IC_37	NA	-2.88683e-05	5.97792e-06	1.37117e-06	0.000966742	TRUE	1.20483e-06
ENSG00000165023	DIRAS2 PPI subnetwork	0.0394333	0.00817007	1.38918e-06	0.000965263	TRUE	1.31485e-09
mouse_brain4_neurons_projected_pcaloadings_clusters_Cluster23_PC_10	NA	0.000307881	6.37901e-05	1.38969e-06	0.000965222	TRUE	1.57718e-07
mouse_brain2_projected_icaloadings_IC_57	NA	6.52874e-05	1.35275e-05	1.39108e-06	0.000965108	TRUE	3.02821e-06
mouse_development_average_expression_Cluster13	NA	0.259833	0.053846	1.39667e-06	0.000964654	TRUE	-8.06925e-11
GO:0050776	regulation of immune response	-0.0431337	0.00894114	1.40576e-06	0.000963918	TRUE	-4.49661e-09
MP:0001860	liver inflammation	-0.0401242	0.00832012	1.41732e-06	0.000962991	TRUE	-9.00177e-09
ENSG00000133710	SPINK5 PPI subnetwork	0.0396639	0.0082254	1.42036e-06	0.000962748	TRUE	8.51815e-09
GO:0005230	extracellular ligand-gated ion channel activity	0.0406646	0.0084435	1.46403e-06	0.000959315	TRUE	1.5468e-08
MP:0005165	increased susceptibility to injury	-0.0405699	0.00842406	1.46492e-06	0.000959247	TRUE	-1.1756e-08
ENSG00000172179	PRL PPI subnetwork	-0.0408527	0.00848357	1.46827e-06	0.000958988	TRUE	-1.13807e-08
mouse_development_diffexprs_down_genes_clusters_Cluster15	NA	-0.0811044	0.0168454	1.47466e-06	0.000958496	TRUE	-2.60765e-09
mouse_brain_projected_icaloadings_IC_38	NA	0.00113285	0.000235358	1.48463e-06	0.000957732	TRUE	8.97757e-08
mouse_hemogenicendothelium_projected_pcaloadings_clusters_Cluster14_PC_1	NA	-2.21343e-05	4.59907e-06	1.48854e-06	0.000957434	TRUE	-1.06578e-06
MP:0005023	abnormal wound healing	-0.0402628	0.00837804	1.54168e-06	0.000953459	TRUE	-2.07359e-08
mouse_digestive_fetal_average_expression_Cluster4	NA	0.177038	0.036876	1.57965e-06	0.000950702	TRUE	6.7505e-10
ENSG00000183337	BCOR PPI subnetwork	0.0396866	0.00826751	1.58425e-06	0.000950373	TRUE	1.01039e-08
ENSG00000148798	INA PPI subnetwork	0.0399857	0.00833387	1.60277e-06	0.000949056	TRUE	3.59141e-09
mouse_hemogenicendothelium_diffexprs_genes_clusters_Cluster8	NA	0.121879	0.0254056	1.60778e-06	0.000948702	TRUE	2.03909e-09
GO:0009306	protein secretion	-0.0433558	0.00903868	1.61303e-06	0.000948333	TRUE	-9.79603e-09
mouse_brain2_projected_pcaloadings_clusters_Cluster12_PC_4	NA	-0.000154045	3.21297e-05	1.63089e-06	0.000947085	TRUE	-9.99712e-07
GO:0032602	chemokine production	-0.0441985	0.00921975	1.63579e-06	0.000946745	TRUE	-2.05503e-09
GO:0033267	axon part	0.039085	0.00815425	1.64139e-06	0.000946358	TRUE	8.14552e-09
mouse_multiple2_facs_diffexprs_genes_clusters_Cluster24	NA	0.0885736	0.0184813	1.64619e-06	0.000946028	TRUE	2.71252e-09
GO:0042098	T cell proliferation	-0.0439468	0.00917948	1.68871e-06	0.000943138	TRUE	-6.22017e-09
mouse_brain4_bnst_diffexprs_tstat_clusters_Cluster15	NA	0.00632265	0.00132132	1.70897e-06	0.000941787	TRUE	4.64645e-08
GO:0044259	multicellular organismal macromolecule metabolic process	-0.0433632	0.00906933	1.74161e-06	0.000939644	TRUE	-9.98548e-09
mouse_brain2_projected_pcaloadings_clusters_Cluster10_PC_6	NA	-0.000239099	5.00111e-05	1.74489e-06	0.000939431	TRUE	-1.93594e-06
mouse_brain4_bnst_projected_pcaloadings_clusters_Cluster0_PC_1	NA	-7.15292e-06	1.49616e-06	1.74543e-06	0.000939396	TRUE	-2.14322e-06
mouse_digestive_fetal_projected_icaloadings_IC_36	NA	0.000196537	4.1113e-05	1.74944e-06	0.000939136	TRUE	1.04879e-07
mouse_brain4_neurons_projected_icaloadings_IC_37	NA	3.90238e-05	8.16588e-06	1.76265e-06	0.000938284	TRUE	5.03238e-07
mouse_hemogenicendothelium_projected_pcaloadings_clusters_Cluster13_PC_1	NA	3.83e-06	8.01636e-07	1.77289e-06	0.000937628	TRUE	5.33238e-07
GO:0032649	regulation of interferon-gamma production	-0.0442428	0.00926271	1.78428e-06	0.000936903	TRUE	-7.30342e-09
MP:0003724	increased susceptibility to induced arthritis	-0.0402523	0.00844221	1.86078e-06	0.000932148	TRUE	-1.69372e-08
mouse_brain2_projected_pcaloadings_clusters_Cluster9_PC_5	NA	-0.000171725	3.60252e-05	1.87164e-06	0.000931488	TRUE	2.78916e-07
mouse_muscle2_projected_pcaloadings_clusters_Cluster18_PC_2	NA	-0.000201982	4.23795e-05	1.87895e-06	0.000931047	TRUE	-1.32342e-06
ENSG00000111537	IFNG PPI subnetwork	-0.0403989	0.00847682	1.88101e-06	0.000930923	TRUE	-1.02848e-08
ENSG00000099956	SMARCB1 PPI subnetwork	0.0422844	0.00887362	1.88691e-06	0.000930568	TRUE	8.73151e-09
ENSG00000134470	IL15RA PPI subnetwork	-0.041242	0.0086571	1.89836e-06	0.000929883	TRUE	-1.30925e-08
mouse_multiple_projected_pcaloadings_clusters_Cluster23_PC_2	NA	-4.29451e-05	9.01481e-06	1.89942e-06	0.00092982	TRUE	-4.42773e-06
mouse_heart_control_projected_pcaloadings_clusters_Cluster12_PC_1	NA	-0.000109518	2.29955e-05	1.91145e-06	0.000929105	TRUE	4.07664e-07
mouse_brain4_neurons_diffexprs_tstat_clusters_Cluster26	NA	0.00719258	0.00151046	1.91844e-06	0.000928692	TRUE	4.5939e-08
REACTOME_G_PROTEIN_GATED_POTASSIUM_CHANNELS	REACTOME_G_PROTEIN_GATED_POTASSIUM_CHANNELS	0.0401586	0.00843559	1.93e-06	0.000928011	TRUE	1.72497e-08
GO:0051707	response to other organism	-0.0421752	0.00886619	1.9663e-06	0.000925901	TRUE	-2.24379e-09
GO:0042612	MHC class I protein complex	-0.0432676	0.00910107	1.99317e-06	0.000924364	TRUE	-1.29043e-08
ENSG00000134371	CDC73 PPI subnetwork	0.0394195	0.0082958	2.01668e-06	0.000923037	TRUE	6.51739e-09
mouse_brain4_neurons_projected_pcaloadings_PC_54	NA	3.98113e-05	8.37895e-06	2.02068e-06	0.000922812	TRUE	7.1212e-06
ENSG00000095752	IL11 PPI subnetwork	-0.0404058	0.0085057	2.02975e-06	0.000922305	TRUE	-1.0908e-08
MP:0004994	abnormal brain wave pattern	0.0397222	0.00836313	2.03743e-06	0.000921877	TRUE	8.44376e-09
mouse_brain2_average_expression_Cluster17	NA	-0.177888	0.0374531	2.03803e-06	0.000921844	TRUE	-2.06333e-10
GO:0005126	cytokine receptor binding	-0.0404313	0.00851633	2.05938e-06	0.000920664	TRUE	-7.46414e-09
mouse_brain4_neurons_projected_pcaloadings_clusters_Cluster25_PC_3	NA	8.0349e-05	1.69288e-05	2.07179e-06	0.000919984	TRUE	-1.23505e-06
ENSG00000141367	CLTC PPI subnetwork	0.038612	0.00813609	2.07724e-06	0.000919686	TRUE	6.84969e-09
MP:0000852	small cerebellum	0.040751	0.00858811	2.08461e-06	0.000919286	TRUE	9.53498e-09
REACTOME_AXON_GUIDANCE	REACTOME_AXON_GUIDANCE	0.0388126	0.00818735	2.13132e-06	0.000916777	TRUE	5.61021e-09
GO:0008021	synaptic vesicle	0.0383171	0.0080843	2.14045e-06	0.000916293	TRUE	9.92885e-09
GO:0009607	response to biotic stimulus	-0.0419995	0.00886384	2.15519e-06	0.000915516	TRUE	-2.42473e-09
ENSG00000137575	SDCBP PPI subnetwork	0.0400768	0.00845942	2.16332e-06	0.00091509	TRUE	1.54261e-08
mouse_heart_control_projected_pcaloadings_PC_3	NA	1.27157e-05	2.68461e-06	2.17441e-06	0.000914511	TRUE	1.31836e-06
GO:0010769	regulation of cell morphogenesis involved in differentiation	0.0422465	0.00892079	2.18257e-06	0.000914087	TRUE	7.76425e-09
MP:0008560	increased tumor necrosis factor secretion	-0.0395706	0.00835683	2.18929e-06	0.000913739	TRUE	-1.13863e-08
GO:0015079	potassium ion transmembrane transporter activity	0.0389892	0.00823562	2.19907e-06	0.000913234	TRUE	1.68902e-08
GO:0002252	immune effector process	-0.041979	0.00886786	2.20319e-06	0.000913022	TRUE	-2.14353e-09
GO:0050803	regulation of synapse structure and activity	0.0429988	0.00908417	2.20812e-06	0.000912769	TRUE	1.26174e-08
GO:0045582	positive regulation of T cell differentiation	-0.0432967	0.00914869	2.21712e-06	0.000912309	TRUE	-6.27317e-09
KEGG_LINOLEIC_ACID_METABOLISM	KEGG_LINOLEIC_ACID_METABOLISM	-0.0399088	0.00843408	2.22484e-06	0.000911915	TRUE	-8.20056e-09
GO:0070663	regulation of leukocyte proliferation	-0.0435026	0.00919374	2.22582e-06	0.000911866	TRUE	-6.71694e-09
mouse_hemogenicendothelium_projected_pcaloadings_clusters_Cluster2_PC_3	NA	-3.30211e-05	6.97933e-06	2.23117e-06	0.000911594	TRUE	-1.9673e-07
mouse_heart_control_average_expression_Cluster12	NA	0.394596	0.0834655	2.27128e-06	0.000909577	TRUE	-9.95475e-11
GO:0050865	regulation of cell activation	-0.0429425	0.00908452	2.27864e-06	0.000909211	TRUE	-7.30146e-09
mouse_brain2_projected_icaloadings_IC_10	NA	3.17278e-05	6.7171e-06	2.31891e-06	0.000907228	TRUE	1.89335e-06
mouse_development_projected_icaloadings_IC_21	NA	1.95756e-05	4.14665e-06	2.34877e-06	0.00090578	TRUE	2.56394e-06
mouse_brain4_neurons_projected_icaloadings_IC_45	NA	-3.82688e-05	8.10723e-06	2.35463e-06	0.000905498	TRUE	3.42678e-06
mouse_brain4_neurons_projected_icaloadings_IC_40	NA	3.90294e-05	8.27084e-06	2.37102e-06	0.000904713	TRUE	-3.20049e-07
ENSG00000165868	HSPA12A PPI subnetwork	0.0387069	0.00820383	2.37993e-06	0.000904288	TRUE	1.48846e-09
ENSG00000120235	IFNA6 PPI subnetwork	-0.0401402	0.0085083	2.38441e-06	0.000904076	TRUE	-1.08411e-08
GO:0001819	positive regulation of cytokine production	-0.0429939	0.00911726	2.40927e-06	0.000902902	TRUE	-2.23746e-09
ENSG00000147168	IL2RG PPI subnetwork	-0.0406674	0.00862565	2.42062e-06	0.00090237	TRUE	-1.23861e-08
GO:0000989	transcription factor binding transcription factor activity	0.0380403	0.0080695	2.42804e-06	0.000902023	TRUE	6.90181e-09
ENSG00000156374	PCGF6 PPI subnetwork	0.0388317	0.00824005	2.44619e-06	0.000901181	TRUE	8.85624e-09
GO:0045785	positive regulation of cell adhesion	-0.0424608	0.00901665	2.48741e-06	0.00089929	TRUE	-1.70717e-08
mouse_digestive_fetal_diffexprs_tstat_clusters_Cluster4	NA	0.00864718	0.00183747	2.52601e-06	0.000897547	TRUE	1.51812e-08
ENSG00000180008	SOCS4 PPI subnetwork	-0.0399039	0.00848324	2.55305e-06	0.000896343	TRUE	-1.17896e-08
GO:0001505	regulation of neurotransmitter levels	0.0402416	0.00855579	2.55819e-06	0.000896115	TRUE	1.06909e-08
GO:0050807	regulation of synapse organization	0.0430511	0.00915416	2.56498e-06	0.000895815	TRUE	1.43771e-08
GO:0002250	adaptive immune response	-0.0426813	0.00908401	2.62066e-06	0.000893385	TRUE	-3.72564e-09
ENSG00000113575	PPP2CA PPI subnetwork	0.0381028	0.00811084	2.63022e-06	0.000892973	TRUE	7.95834e-09
MP:0003311	aminoaciduria	-0.039216	0.00834832	2.63397e-06	0.000892812	TRUE	-1.39836e-08
GO:0019865	immunoglobulin binding	-0.0399687	0.00852103	2.72415e-06	0.000889003	TRUE	-1.14105e-08
mouse_multiple2_facs_projected_pcaloadings_clusters_Cluster27_PC_1	NA	-4.53394e-06	9.66658e-07	2.72771e-06	0.000888856	TRUE	-5.27668e-07
mouse_brain2_projected_pcaloadings_clusters_Cluster16_PC_1	NA	1.87156e-05	3.99088e-06	2.73751e-06	0.00088845	TRUE	3.40221e-06
mouse_brain4_neurons_projected_pcaloadings_clusters_Cluster13_PC_10	NA	0.00017877	3.81213e-05	2.73859e-06	0.000888405	TRUE	9.33212e-07
ENSG00000179036	ENSG00000179036 PPI subnetwork	0.038336	0.00817986	2.77743e-06	0.000886812	TRUE	1.77258e-08
mouse_brain2_projected_icaloadings_IC_3	NA	3.00711e-05	6.42006e-06	2.81435e-06	0.000885318	TRUE	-1.40462e-06
GO:0003712	transcription cofactor activity	0.0377606	0.00806183	2.81503e-06	0.000885291	TRUE	5.75193e-09
GO:0030855	epithelial cell differentiation	-0.0408997	0.00873332	2.82466e-06	0.000884905	TRUE	-1.08064e-08
MP:0002906	increased susceptibility to pharmacologically induced seizures	0.0387815	0.00828121	2.82611e-06	0.000884847	TRUE	7.21582e-09
ENSG00000159128	IFNGR2 PPI subnetwork	-0.0406245	0.00868323	2.88975e-06	0.000882328	TRUE	-1.37455e-08
GO:0052547	regulation of peptidase activity	-0.0417556	0.00893394	2.95655e-06	0.000879743	TRUE	-3.93686e-09
ENSG00000131747	TOP2A PPI subnetwork	0.0377664	0.00808219	2.97141e-06	0.000879176	TRUE	1.09562e-08
mouse_hemogenicendothelium_projected_pcaloadings_PC_6	NA	5.20461e-06	1.11431e-06	3.00161e-06	0.000878033	TRUE	-8.80827e-07
mouse_brain_diffexprs_down_genes_clusters_Cluster11	NA	-0.101115	0.0216588	3.03366e-06	0.000876831	TRUE	6.92713e-10
ENSG00000015153	YAF2 PPI subnetwork	0.0383252	0.0082126	3.0618e-06	0.000875787	TRUE	8.70653e-09
GO:0032944	regulation of mononuclear cell proliferation	-0.0430405	0.00922344	3.06482e-06	0.000875676	TRUE	-6.45461e-09
MP:0002412	increased susceptibility to bacterial infection	-0.0388569	0.00833001	3.09087e-06	0.000874719	TRUE	-2.7048e-09
GO:0017053	transcriptional repressor complex	0.0385251	0.00826163	3.11421e-06	0.000873868	TRUE	1.14179e-08
ENSG00000097007	ABL1 PPI subnetwork	0.0388459	0.00833434	3.14764e-06	0.00087266	TRUE	1.45742e-08
ENSG00000164076	CAMKV PPI subnetwork	0.0381231	0.00818054	3.15879e-06	0.000872261	TRUE	-6.58826e-10
mouse_brain4_neurons_projected_pcaloadings_clusters_Cluster27_PC_4	NA	0.000225879	4.84729e-05	3.16369e-06	0.000872086	TRUE	2.40646e-06
ENSG00000150995	ITPR1 PPI subnetwork	0.0383583	0.00823486	3.19237e-06	0.000871065	TRUE	8.68071e-09
GO:0060284	regulation of cell development	0.0411304	0.00883844	3.26221e-06	0.000868618	TRUE	5.65175e-09
GO:0050670	regulation of lymphocyte proliferation	-0.0428535	0.00921093	3.27999e-06	0.000868004	TRUE	-6.45214e-09
mouse_brain4_neurons_projected_icaloadings_IC_57	NA	4.66727e-05	1.00344e-05	3.29882e-06	0.000867356	TRUE	2.03403e-06
ENSG00000100395	L3MBTL2 PPI subnetwork	0.0381892	0.0082153	3.34286e-06	0.000865857	TRUE	8.8228e-09
GO:0021954	central nervous system neuron development	0.0421541	0.0090706	3.36255e-06	0.000865193	TRUE	4.98571e-09
mouse_brain2_diffexprs_tstat_clusters_Cluster18	NA	-0.00286159	0.000616325	3.43397e-06	0.000862817	TRUE	4.55723e-08
GO:0030312	external encapsulating structure	0.0397388	0.00855944	3.43914e-06	0.000862647	TRUE	1.88129e-08
MP:0002497	increased IgE level	-0.0389436	0.0083895	3.45148e-06	0.000862242	TRUE	-5.40921e-09
mouse_hemogenicendothelium_projected_icaloadings_IC_50	NA	-4.22222e-05	9.09923e-06	3.48084e-06	0.000861284	TRUE	-5.02678e-06
MP:0005025	abnormal response to infection	-0.0390603	0.00841875	3.4895e-06	0.000861004	TRUE	-2.39256e-09
ENSG00000010803	SCMH1 PPI subnetwork	0.0384065	0.00828008	3.51081e-06	0.000860315	TRUE	1.30035e-08
MP:0000885	ectopic Purkinje cell	0.0396033	0.00853833	3.51284e-06	0.00086025	TRUE	9.76981e-09
REACTOME_NGF_SIGNALLING_VIA_TRKA_FROM_THE_PLASMA_MEMBRANE	REACTOME_NGF_SIGNALLING_VIA_TRKA_FROM_THE_PLASMA_MEMBRANE	0.037849	0.0081603	3.51474e-06	0.000860189	TRUE	9.94557e-10
GO:0043449	cellular alkene metabolic process	-0.041753	0.00900953	3.58116e-06	0.000858073	TRUE	-3.19618e-09
MP:0000219	increased neutrophil cell number	-0.0387174	0.00835647	3.60003e-06	0.000857479	TRUE	-9.98458e-09
ENSG00000124788	ATXN1 PPI subnetwork	0.0385226	0.00831723	3.62738e-06	0.000856623	TRUE	1.7036e-09
GO:0016585	chromatin remodeling complex	0.0374408	0.00808884	3.67974e-06	0.000855004	TRUE	4.09604e-09
ENSG00000116711	PLA2G4A PPI subnetwork	0.0385177	0.00832355	3.70018e-06	0.000854378	TRUE	7.59448e-09
ENSG00000169194	IL13 PPI subnetwork	-0.0392587	0.00848699	3.73252e-06	0.000853394	TRUE	-1.17029e-08
mouse_brain4_neurons_projected_pcaloadings_clusters_Cluster18_PC_10	NA	0.00019866	4.2966e-05	3.77032e-06	0.000852255	TRUE	1.22294e-06
mouse_brain4_bnst_projected_pcaloadings_clusters_Cluster7_PC_7	NA	-8.36815e-05	1.80999e-05	3.77677e-06	0.000852062	TRUE	1.13781e-07
ENSG00000171132	PRKCE PPI subnetwork	0.0380157	0.00822887	3.84115e-06	0.000850152	TRUE	1.30395e-08
mouse_brain4_bnst_projected_pcaloadings_clusters_Cluster19_PC_10	NA	-0.00034037	7.36782e-05	3.84317e-06	0.000850092	TRUE	-4.57173e-07
mouse_brain2_diffexprs_tstat_clusters_Cluster9	NA	-0.00371607	0.000804441	3.84765e-06	0.000849961	TRUE	-1.48693e-08
REACTOME_SIGNALING_BY_ROBO_RECEPTOR	REACTOME_SIGNALING_BY_ROBO_RECEPTOR	0.0387628	0.00839238	3.85958e-06	0.000849611	TRUE	6.43186e-09
ENSG00000170579	DLGAP1 PPI subnetwork	0.0387806	0.00839747	3.87228e-06	0.00084924	TRUE	4.63138e-09
ENSG00000204655	MOG PPI subnetwork	0.0380576	0.0082418	3.8815e-06	0.000848971	TRUE	7.03112e-09
ENSG00000130396	MLLT4 PPI subnetwork	0.0386344	0.00837031	3.91883e-06	0.00084789	TRUE	1.04563e-08
MP:0001790	abnormal immune system physiology	-0.0388608	0.00842341	3.96088e-06	0.000846684	TRUE	-8.58044e-09
ENSG00000134352	IL6ST PPI subnetwork	-0.0399173	0.00865347	3.9714e-06	0.000846384	TRUE	-1.52872e-08
GO:0007626	locomotory behavior	0.0407907	0.00884484	3.99179e-06	0.000845805	TRUE	1.10839e-08
ENSG00000130758	MAP3K10 PPI subnetwork	0.0385873	0.00836731	3.99439e-06	0.000845732	TRUE	9.9095e-09
mouse_development_diffexprs_genes_clusters_Cluster15	NA	0.226966	0.0492171	3.99746e-06	0.000845645	TRUE	-3.37324e-10
REACTOME_INTERACTION_BETWEEN_L1_AND_ANKYRINS	REACTOME_INTERACTION_BETWEEN_L1_AND_ANKYRINS	0.0383989	0.00833155	4.04899e-06	0.000844198	TRUE	8.92344e-09
MP:0002493	increased IgG level	-0.0389038	0.00844437	4.08389e-06	0.000843228	TRUE	-3.75822e-09
GO:0045923	positive regulation of fatty acid metabolic process	-0.0422607	0.00917419	4.09542e-06	0.000842909	TRUE	-1.34802e-08
GO:0004252	serine-type endopeptidase activity	-0.038773	0.00841764	4.1016e-06	0.000842739	TRUE	-2.8725e-09
ENSG00000141959	PFKL PPI subnetwork	0.0382383	0.00830883	4.182e-06	0.000840546	TRUE	1.14352e-09
GO:0032943	mononuclear cell proliferation	-0.042151	0.00916119	4.20381e-06	0.000839958	TRUE	-5.07942e-09
GO:0019787	small conjugating protein ligase activity	0.0371398	0.00807348	4.22047e-06	0.000839512	TRUE	7.11517e-09
MP:0002887	decreased susceptibility to pharmacologically induced seizures	0.038741	0.00842356	4.24263e-06	0.00083892	TRUE	6.83779e-09
mouse_development_projected_pcaloadings_clusters_Cluster9_PC_8	NA	-0.000119962	2.60853e-05	4.24889e-06	0.000838753	TRUE	2.61982e-08
GTEx.10	Brain_Caudate_(basal_ganglia)	0.0364496	0.00792925	4.28929e-06	0.000837684	TRUE	-3.44531e-09
mouse_brain4_bnst_projected_pcaloadings_clusters_Cluster5_PC_2	NA	3.95621e-05	8.60745e-06	4.30141e-06	0.000837365	TRUE	-4.59201e-06
ENSG00000013441	CLK1 PPI subnetwork	0.038346	0.00835255	4.41283e-06	0.000834477	TRUE	1.29924e-08
MP:0003484	abnormal channel response	0.038746	0.00843996	4.41595e-06	0.000834397	TRUE	7.73628e-09
GO:0007616	long-term memory	0.0411913	0.00897533	4.44549e-06	0.000833644	TRUE	1.40251e-08
REACTOME_ACTIVATION_OF_KAINATE_RECEPTORS_UPON_GLUTAMATE_BINDING	REACTOME_ACTIVATION_OF_KAINATE_RECEPTORS_UPON_GLUTAMATE_BINDING	0.0385861	0.00840887	4.45948e-06	0.000833289	TRUE	1.71358e-08
ENSG00000108821	COL1A1 PPI subnetwork	-0.038138	0.00831167	4.46484e-06	0.000833153	TRUE	-1.13791e-08
mouse_brain_average_expression_Cluster7	NA	-0.045441	0.0099033	4.46502e-06	0.000833149	TRUE	2.43494e-09
mouse_brain4_neurons_projected_pcaloadings_clusters_Cluster30_PC_3	NA	-0.000508042	0.000110803	4.53798e-06	0.000831318	TRUE	3.38977e-07
ENSG00000148400	NOTCH1 PPI subnetwork	0.0384892	0.0083954	4.54959e-06	0.000831029	TRUE	1.07869e-08
MP:0010903	abnormal pulmonary alveolus wall morphology	-0.0391877	0.00854965	4.57151e-06	0.000830487	TRUE	-1.67982e-08
GO:0032963	collagen metabolic process	-0.0416334	0.00908432	4.58374e-06	0.000830185	TRUE	-9.07474e-09
mouse_multiple_diffexprs_genes_clusters_Cluster39	NA	0.0925197	0.0202041	4.66624e-06	0.00082817	TRUE	-5.11119e-10
mouse_digestive_fetal_projected_pcaloadings_clusters_Cluster6_PC_6	NA	0.000460571	0.000100675	4.76583e-06	0.000825785	TRUE	1.04612e-06
GO:0021799	cerebral cortex radially oriented cell migration	0.0419589	0.0091745	4.79802e-06	0.000825025	TRUE	1.00777e-08
mouse_brain_diffexprs_down_genes_clusters_Cluster8	NA	-0.0959871	0.0210062	4.8895e-06	0.000822893	TRUE	1.61485e-09
ENSG00000147044	CASK PPI subnetwork	0.0383941	0.00840685	4.9476e-06	0.000821559	TRUE	2.4959e-09
MP:0008720	impaired neutrophil chemotaxis	-0.0379985	0.00832457	5.00408e-06	0.000820277	TRUE	-7.32046e-09
mouse_gastrulation_projected_pcaloadings_clusters_Cluster1_PC_5	NA	1.9796e-05	4.34107e-06	5.11159e-06	0.000817877	TRUE	-2.16721e-06
GO:0005245	voltage-gated calcium channel activity	0.0380886	0.00835762	5.18033e-06	0.000816369	TRUE	1.4133e-08
mouse_multiple2_facs_average_expression_Cluster27	NA	0.0780626	0.0171423	5.26827e-06	0.000814469	TRUE	-1.28359e-10
GO:0042102	positive regulation of T cell proliferation	-0.0420451	0.00923335	5.27327e-06	0.000814362	TRUE	-5.60453e-09
ENSG00000078053	AMPH PPI subnetwork	0.0373251	0.00819835	5.29479e-06	0.000813902	TRUE	3.56737e-09
mouse_brain_projected_icaloadings_IC_1	NA	-0.000474154	0.000104171	5.32152e-06	0.000813334	TRUE	2.8607e-07
mouse_development_diffexprs_down_genes_clusters_Cluster20	NA	-0.0859626	0.0188985	5.39913e-06	0.000811699	TRUE	2.78399e-10
GO:0052548	regulation of endopeptidase activity	-0.0406318	0.00893292	5.40183e-06	0.000811643	TRUE	-4.61223e-09
mouse_brain4_neurons_projected_pcaloadings_clusters_Cluster0_PC_4	NA	3.81802e-05	8.39412e-06	5.40435e-06	0.00081159	TRUE	2.45964e-06
ENSG00000134460	IL2RA PPI subnetwork	-0.0392181	0.00862861	5.49027e-06	0.00080981	TRUE	-1.22599e-08
mouse_brain2_projected_pcaloadings_clusters_Cluster17_PC_1	NA	-1.16581e-05	2.56524e-06	5.50229e-06	0.000809563	TRUE	-1.55547e-06
GO:0051932	synaptic transmission, GABAergic	0.0424118	0.0093395	5.59573e-06	0.000807662	TRUE	1.28989e-08
mouse_brain4_neurons_projected_pcaloadings_clusters_Cluster22_PC_9	NA	0.00028482	6.27757e-05	5.70309e-06	0.000805518	TRUE	4.62387e-07
ENSG00000134686	PHC2 PPI subnetwork	0.0375934	0.00828628	5.71057e-06	0.00080537	TRUE	1.38494e-08
GO:0015812	gamma-aminobutyric acid transport	0.0417939	0.0092154	5.75433e-06	0.000804508	TRUE	2.05966e-08
mouse_brain2_projected_pcaloadings_clusters_Cluster13_PC_2	NA	0.000139262	3.07132e-05	5.78049e-06	0.000803996	TRUE	3.81968e-06
MP:0008703	decreased interleukin-5 secretion	-0.0392478	0.00865757	5.80559e-06	0.000803507	TRUE	-1.06356e-08
mouse_brain4_bnst_projected_pcaloadings_clusters_Cluster24_PC_8	NA	-0.000420877	9.28569e-05	5.82819e-06	0.000803069	TRUE	-1.10115e-06
ENSG00000099882	ENSG00000099882 PPI subnetwork	0.0381238	0.00841209	5.84202e-06	0.000802801	TRUE	1.40707e-09
mouse_gastrulation_projected_icaloadings_IC_38	NA	-2.03322e-05	4.4872e-06	5.86598e-06	0.000802339	TRUE	1.85842e-06
GO:0045576	mast cell activation	-0.0414665	0.00915206	5.87498e-06	0.000802167	TRUE	-1.28173e-08
mouse_gutendoderm_projected_pcaloadings_clusters_Cluster20_PC_4	NA	-0.000135097	2.98227e-05	5.89815e-06	0.000801722	TRUE	-1.8678e-06
GO:0017171	serine hydrolase activity	-0.0380366	0.0083987	5.93014e-06	0.000801112	TRUE	-4.21036e-09
GO:0046651	lymphocyte proliferation	-0.0414177	0.00914938	5.98736e-06	0.000800029	TRUE	-5.0784e-09
mouse_endothelium_projected_pcaloadings_clusters_Cluster1_PC_2	NA	-6.29076e-05	1.38997e-05	6.01563e-06	0.000799497	TRUE	-1.9536e-06
mouse_digestive_fetal_projected_pcaloadings_clusters_Cluster0_PC_2	NA	-0.000137267	3.0338e-05	6.05106e-06	0.000798834	TRUE	6.27613e-07
GO:0005246	calcium channel regulator activity	0.0382922	0.00847224	6.19186e-06	0.000796239	TRUE	1.36401e-08
ENSG00000066117	SMARCD1 PPI subnetwork	0.0376259	0.0083256	6.20433e-06	0.000796012	TRUE	7.06099e-09
mouse_brain_diffexprs_down_genes_clusters_Cluster12	NA	-0.103991	0.0230109	6.20725e-06	0.000795959	TRUE	3.11825e-10
mouse_development_projected_pcaloadings_clusters_Cluster0_PC_1	NA	6.96609e-06	1.5416e-06	6.22125e-06	0.000795705	TRUE	1.69308e-06
GO:0002694	regulation of leukocyte activation	-0.0410586	0.00908632	6.2214e-06	0.000795702	TRUE	-6.41055e-09
GO:0006836	neurotransmitter transport	0.0383231	0.00848161	6.23171e-06	0.000795515	TRUE	1.03859e-08
mouse_gutendoderm_projected_pcaloadings_PC_10	NA	-3.55532e-06	7.86952e-07	6.2473e-06	0.000795233	TRUE	2.19054e-06
mouse_brain4_bnst_projected_pcaloadings_clusters_Cluster19_PC_9	NA	-0.000308585	6.83132e-05	6.26585e-06	0.000794899	TRUE	-3.17134e-07
GO:0016568	chromatin modification	0.0372031	0.00823699	6.28421e-06	0.000794569	TRUE	3.34235e-09
mouse_brain2_projected_icaloadings_IC_14	NA	-3.30346e-05	7.31818e-06	6.36038e-06	0.00079321	TRUE	7.51092e-07
GO:0016607	nuclear speck	0.0357341	0.00791971	6.42051e-06	0.000792148	TRUE	1.08002e-08
mouse_development_diffexprs_genes_clusters_Cluster4	NA	0.131487	0.0291443	6.43467e-06	0.0007919	TRUE	5.41486e-10
ENSG00000070961	ATP2B1 PPI subnetwork	0.036817	0.00816233	6.46451e-06	0.000791378	TRUE	2.09009e-10
mouse_digestive_fetal_diffexprs_down_genes_clusters_Cluster4	NA	-0.0774275	0.0171692	6.4926e-06	0.000790889	TRUE	-4.08585e-10
MP:0005012	decreased eosinophil cell number	-0.0385785	0.00855665	6.52564e-06	0.000790316	TRUE	-1.07938e-08
mouse_development_projected_pcaloadings_clusters_Cluster18_PC_7	NA	-0.000265056	5.87941e-05	6.53783e-06	0.000790106	TRUE	-9.32683e-08
GO:0008236	serine-type peptidase activity	-0.0378556	0.00839831	6.55886e-06	0.000789743	TRUE	-4.12755e-09
GO:0007612	learning	0.039883	0.00885139	6.61081e-06	0.000788853	TRUE	4.91547e-09
GO:0044304	main axon	0.0373746	0.00829513	6.61834e-06	0.000788725	TRUE	1.49304e-08
mouse_brain4_neurons_projected_icaloadings_IC_29	NA	3.35786e-05	7.45327e-06	6.63037e-06	0.00078852	TRUE	-2.83189e-07
MP:0008722	abnormal chemokine secretion	-0.0378105	0.00839785	6.71919e-06	0.000787019	TRUE	-5.53776e-10
REACTOME_NEUROTRANSMITTER_RELEASE_CYCLE	REACTOME_NEUROTRANSMITTER_RELEASE_CYCLE	0.0369942	0.00821676	6.72247e-06	0.000786964	TRUE	9.5927e-09
ENSG00000056661	PCGF2 PPI subnetwork	0.0372543	0.00827496	6.72988e-06	0.00078684	TRUE	7.24861e-09
GO:0019955	cytokine binding	-0.0379355	0.00842668	6.73702e-06	0.00078672	TRUE	-1.19851e-08
ENSG00000179899	ENSG00000179899 PPI subnetwork	0.0373366	0.00829609	6.77934e-06	0.000786014	TRUE	1.18302e-08
ENSG00000119535	CSF3R PPI subnetwork	-0.0389344	0.0086533	6.81542e-06	0.000785415	TRUE	-1.11709e-08
mouse_brain4_neurons_projected_pcaloadings_clusters_Cluster23_PC_9	NA	0.000255456	5.6803e-05	6.88444e-06	0.000784279	TRUE	7.66192e-07
ENSG00000132155	RAF1 PPI subnetwork	0.0371645	0.00826669	6.93458e-06	0.000783461	TRUE	3.34683e-09
GO:0045580	regulation of T cell differentiation	-0.0410527	0.00913195	6.94067e-06	0.000783362	TRUE	-6.13212e-09
ENSG00000175899	A2M PPI subnetwork	-0.0380573	0.0084672	6.96763e-06	0.000782924	TRUE	-8.22816e-09
GO:0009986	cell surface	-0.03736	0.00831566	7.03159e-06	0.000781894	TRUE	-9.93147e-09
mouse_development_projected_pcaloadings_clusters_Cluster4_PC_10	NA	-8.76806e-05	1.95172e-05	7.03985e-06	0.000781761	TRUE	-1.93792e-06
mouse_gutendoderm_projected_pcaloadings_clusters_Cluster1_PC_4	NA	2.72255e-05	6.06143e-06	7.06892e-06	0.000781297	TRUE	-1.71796e-06
ENSG00000162594	IL23R PPI subnetwork	-0.0389374	0.00866995	7.08646e-06	0.000781017	TRUE	-1.30078e-08
MP:0008267	abnormal hippocampus CA3 region morphology	0.0384405	0.00856204	7.1343e-06	0.000780258	TRUE	1.64595e-08
mouse_multiple2_facs_projected_pcaloadings_clusters_Cluster24_PC_7	NA	7.95594e-05	1.77237e-05	7.15974e-06	0.000779857	TRUE	2.51475e-06
ENSG00000169016	E2F6 PPI subnetwork	0.0368414	0.00820779	7.16954e-06	0.000779703	TRUE	6.99152e-09
GO:0018149	peptide cross-linking	-0.039952	0.00890206	7.19121e-06	0.000779363	TRUE	-5.45907e-09
MP:0006009	abnormal neuronal migration	0.0379701	0.0084661	7.29277e-06	0.000777781	TRUE	2.92736e-09
mouse_airway_diffexprs_genes_clusters_Cluster29	NA	0.152029	0.0339016	7.31158e-06	0.000777491	TRUE	2.28514e-11
ENSG00000006740	ARHGAP44 PPI subnetwork	0.036617	0.0081681	7.36261e-06	0.000776707	TRUE	1.84345e-09
ENSG00000129990	SYT5 PPI subnetwork	0.0366299	0.00817128	7.36852e-06	0.000776616	TRUE	1.59179e-09
mouse_brain4_neurons_projected_pcaloadings_clusters_Cluster29_PC_4	NA	0.00031805	7.09696e-05	7.4122e-06	0.00077595	TRUE	-7.49041e-07
mouse_brain_average_expression_Cluster5	NA	-0.0544637	0.0121541	7.42579e-06	0.000775743	TRUE	-7.9593e-10
ENSG00000087302	C14orf166 PPI subnetwork	0.0365775	0.00816423	7.45672e-06	0.000775274	TRUE	1.69793e-09
GO:0007584	response to nutrient	-0.0399311	0.00891802	7.54944e-06	0.000773881	TRUE	-8.53109e-09
ENSG00000198563	DDX39B PPI subnetwork	0.0375358	0.00838343	7.55656e-06	0.000773775	TRUE	1.44066e-08
ENSG00000120948	TARDBP PPI subnetwork	0.0369102	0.00824386	7.55921e-06	0.000773735	TRUE	1.06713e-08
ENSG00000125730	C3 PPI subnetwork	-0.037559	0.00839122	7.60609e-06	0.000773038	TRUE	-9.31272e-09
mouse_brain2_projected_icaloadings_IC_22	NA	-3.67814e-05	8.21841e-06	7.62354e-06	0.00077278	TRUE	2.52213e-06
ENSG00000139132	FGD4 PPI subnetwork	0.0373614	0.00834814	7.62634e-06	0.000772739	TRUE	6.29813e-09
ENSG00000151067	CACNA1C PPI subnetwork	0.0370296	0.0082792	7.72744e-06	0.000771254	TRUE	8.48027e-09
GO:0051222	positive regulation of protein transport	-0.0416436	0.00931388	7.78064e-06	0.000770481	TRUE	-8.52048e-09
MP:0001386	abnormal maternal nurturing	0.0382022	0.00854616	7.81817e-06	0.000769938	TRUE	1.37703e-08
MP:0008143	abnormal dendrite morphology	0.0378378	0.00846911	7.90516e-06	0.000768691	TRUE	2.25402e-09
GO:0019888	protein phosphatase regulator activity	0.0370774	0.00830573	8.04145e-06	0.000766764	TRUE	1.13316e-08
GO:0001818	negative regulation of cytokine production	-0.0403272	0.00903692	8.10096e-06	0.000765933	TRUE	-1.28096e-09
GO:0001964	startle response	0.0416438	0.00933412	8.14038e-06	0.000765386	TRUE	1.2555e-08
GO:0048011	nerve growth factor receptor signaling pathway	0.0388458	0.00870872	8.17432e-06	0.000764917	TRUE	3.50576e-09
REACTOME_BOTULINUM_NEUROTOXICITY	REACTOME_BOTULINUM_NEUROTOXICITY	0.0371055	0.0083251	8.30887e-06	0.000763077	TRUE	1.91808e-08
ENSG00000143858	SYT2 PPI subnetwork	0.0364946	0.00818889	8.32719e-06	0.000762829	TRUE	2.23554e-09
GO:0006376	mRNA splice site selection	0.039892	0.00895639	8.42736e-06	0.000761481	TRUE	1.28766e-08
mouse_muscle2_projected_pcaloadings_clusters_Cluster8_PC_5	NA	-7.08644e-05	1.59108e-05	8.43479e-06	0.000761382	TRUE	-4.76405e-06
ENSG00000196415	PRTN3 PPI subnetwork	-0.0377813	0.00848288	8.43504e-06	0.000761378	TRUE	-4.54758e-09
mouse_heart_control_projected_icaloadings_IC_22	NA	-0.000101691	2.28569e-05	8.62584e-06	0.000758858	TRUE	-9.79788e-08
GO:0034708	methyltransferase complex	0.0366175	0.00823313	8.68458e-06	0.000758093	TRUE	1.06045e-08
GO:0031349	positive regulation of defense response	-0.0399327	0.00898217	8.75756e-06	0.00075715	TRUE	-1.04817e-08
MP:0008396	abnormal osteoclast differentiation	-0.0373634	0.00840556	8.7859e-06	0.000756786	TRUE	-7.7973e-09
ENSG00000159113	ENSG00000159113 PPI subnetwork	-0.0385191	0.0086702	8.88347e-06	0.000755541	TRUE	-1.22886e-08
ENSG00000164399	IL3 PPI subnetwork	-0.0376963	0.00848631	8.91197e-06	0.00075518	TRUE	-1.10458e-08
ENSG00000016402	IL20RA PPI subnetwork	-0.0385295	0.00867513	8.93887e-06	0.000754841	TRUE	-1.21384e-08
MP:0008713	abnormal cytokine level	-0.0373468	0.00841282	9.02656e-06	0.000753741	TRUE	-7.37968e-09
mouse_muscle_projected_pcaloadings_PC_14	NA	-8.37425e-06	1.88732e-06	9.11704e-06	0.000752617	TRUE	-2.88747e-07
mouse_muscle2_projected_pcaloadings_PC_14	NA	-8.37425e-06	1.88732e-06	9.11704e-06	0.000752617	TRUE	-2.88747e-07
GO:0004842	ubiquitin-protein ligase activity	0.0357775	0.00807185	9.31993e-06	0.000750138	TRUE	5.36507e-09
GO:0050890	cognition	0.0387641	0.00874797	9.3707e-06	0.000749526	TRUE	4.11336e-09
mouse_brain_diffexprs_tstat_clusters_Cluster4	NA	0.00633772	0.00143039	9.38988e-06	0.000749295	TRUE	-4.45264e-08
mouse_hemogenicendothelium_average_expression_Cluster13	NA	0.126411	0.028532	9.40187e-06	0.000749152	TRUE	-1.4348e-11
GO:0019902	phosphatase binding	0.0374971	0.00846806	9.50854e-06	0.000747881	TRUE	1.15672e-08
GO:0002684	positive regulation of immune system process	-0.0394203	0.00890273	9.51601e-06	0.000747792	TRUE	-3.0118e-09
REACTOME_PHASE_1_:_FUNCTIONALIZATION_OF_COMPOUNDS	REACTOME_PHASE_1_:_FUNCTIONALIZATION_OF_COMPOUNDS	-0.0365875	0.00826347	9.52793e-06	0.000747651	TRUE	-9.16093e-09
mouse_brain4_neurons_projected_pcaloadings_clusters_Cluster4_PC_4	NA	-5.15961e-05	1.1657e-05	9.59102e-06	0.000746908	TRUE	2.0862e-06
MP:0005464	abnormal platelet physiology	-0.0368403	0.00833009	9.75413e-06	0.000745008	TRUE	-1.46843e-08
mouse_gutendoderm_diffexprs_down_genes_clusters_Cluster3	NA	-0.0870926	0.0197115	9.9453e-06	0.000742822	TRUE	-4.75592e-09
ENSG00000137070	IL11RA PPI subnetwork	-0.0382954	0.00867615	1.0154e-05	0.000740483	TRUE	-1.26251e-08
ENSG00000162613	FUBP1 PPI subnetwork	0.0365042	0.0082732	1.02256e-05	0.000739692	TRUE	1.38006e-09
MP:0005232	abnormal mesenteric lymph node morphology	-0.0373059	0.00845875	1.03209e-05	0.000738648	TRUE	-1.11595e-08
ENSG00000110324	IL10RA PPI subnetwork	-0.0382299	0.00866891	1.03371e-05	0.000738471	TRUE	-1.2804e-08
ENSG00000213023	SYT3 PPI subnetwork	0.0370305	0.00839921	1.03944e-05	0.000737848	TRUE	4.65978e-09
REACTOME_SIGNALLING_BY_NGF	REACTOME_SIGNALLING_BY_NGF	0.0359841	0.00816202	1.0398e-05	0.000737809	TRUE	1.76085e-09
mouse_muscle_projected_pcaloadings_clusters_Cluster17_PC_2	NA	0.00013719	3.11227e-05	1.0432e-05	0.000737441	TRUE	7.84876e-07
mouse_airway_projected_icaloadings_IC_42	NA	2.92037e-05	6.62521e-06	1.04344e-05	0.000737416	TRUE	6.43441e-07
GO:0002460	adaptive immune response based on somatic recombination of immune receptors built from immunoglobulin superfamily domains	-0.0400931	0.00909595	1.04429e-05	0.000737324	TRUE	-1.95411e-09
MP:0005027	increased susceptibility to parasitic infection	-0.0373689	0.00848053	1.05088e-05	0.000736616	TRUE	-3.99359e-09
ENSG00000139116	KIF21A PPI subnetwork	0.0360236	0.00817708	1.05572e-05	0.000736098	TRUE	-7.40285e-10
MP:0001422	abnormal drinking behavior	-0.038758	0.00879868	1.05794e-05	0.000735862	TRUE	-1.68462e-08
GO:0007628	adult walking behavior	0.0404158	0.00917538	1.05876e-05	0.000735775	TRUE	1.43366e-08
mouse_endothelium_projected_icaloadings_IC_24	NA	3.50058e-05	7.95276e-06	1.07399e-05	0.000734166	TRUE	4.48668e-06
ENSG00000092203	TOX4 PPI subnetwork	0.0361819	0.00822674	1.09214e-05	0.00073228	TRUE	8.15253e-09
mouse_development_projected_pcaloadings_clusters_Cluster1_PC_2	NA	2.26733e-05	5.15595e-06	1.09504e-05	0.000731981	TRUE	3.96624e-06
mouse_multiple2_facs_projected_icaloadings_IC_9	NA	-1.15951e-05	2.63766e-06	1.10261e-05	0.000731205	TRUE	-2.49158e-08
GO:0001533	cornified envelope	-0.0369055	0.00839644	1.10582e-05	0.000730878	TRUE	-9.59148e-09
REACTOME_POST_NMDA_RECEPTOR_ACTIVATION_EVENTS	REACTOME_POST_NMDA_RECEPTOR_ACTIVATION_EVENTS	0.0367401	0.00836123	1.11233e-05	0.000730217	TRUE	6.7682e-09
mouse_brain_diffexprs_down_genes_clusters_Cluster13	NA	-0.0965978	0.0219869	1.11574e-05	0.000729873	TRUE	1.15943e-11
MP:0005166	decreased susceptibility to injury	-0.0375182	0.00854461	1.12901e-05	0.000728542	TRUE	-6.39964e-09
MP:0005566	decreased blood urea nitrogen level	-0.0375952	0.00856565	1.13839e-05	0.00072761	TRUE	-1.3081e-08
mouse_lung_projected_icaloadings_IC_35	NA	-3.78618e-05	8.62996e-06	1.14789e-05	0.000726675	TRUE	3.30547e-06
ENSG00000081985	IL12RB2 PPI subnetwork	-0.0379659	0.00865979	1.16432e-05	0.000725075	TRUE	-1.21472e-08
GO:0021955	central nervous system neuron axonogenesis	0.0399177	0.00910538	1.16534e-05	0.000724977	TRUE	7.35077e-09
ENSG00000084463	WBP11 PPI subnetwork	0.0366645	0.00836432	1.16817e-05	0.000724704	TRUE	1.43182e-08
ENSG00000185436	IL28RA PPI subnetwork	-0.0379963	0.00867306	1.1816e-05	0.000723417	TRUE	-1.23922e-08
ENSG00000166963	MAP1A PPI subnetwork	0.0366922	0.00838008	1.19496e-05	0.000722152	TRUE	9.41988e-09
mouse_digestive_fetal_diffexprs_genes_clusters_Cluster5	NA	0.104287	0.0238266	1.20369e-05	0.000721332	TRUE	-1.37751e-09
mouse_brain2_projected_pcaloadings_clusters_Cluster3_PC_3	NA	5.08428e-05	1.16169e-05	1.20541e-05	0.000721171	TRUE	1.52369e-06
ENSG00000123496	IL13RA2 PPI subnetwork	-0.0379534	0.00867417	1.21179e-05	0.000720577	TRUE	-1.23466e-08
ENSG00000096996	IL12RB1 PPI subnetwork	-0.0375954	0.00859638	1.22327e-05	0.000719516	TRUE	-1.42381e-08
mouse_gastrulation_projected_pcaloadings_clusters_Cluster7_PC_1	NA	-5.73784e-06	1.31208e-06	1.22511e-05	0.000719348	TRUE	-4.27765e-07
mouse_brain_average_expression_Cluster11	NA	0.0730588	0.0167084	1.22782e-05	0.000719099	TRUE	4.76942e-10
GO:0016881	acid-amino acid ligase activity	0.0355553	0.00813174	1.22882e-05	0.000719007	TRUE	4.56221e-09
mouse_development_projected_pcaloadings_PC_9	NA	-8.24361e-06	1.88556e-06	1.23127e-05	0.000718782	TRUE	-1.46815e-06
mouse_airway_projected_pcaloadings_clusters_Cluster5_PC_3	NA	-5.72563e-05	1.30994e-05	1.23733e-05	0.00071823	TRUE	8.03599e-07
GO:0010466	negative regulation of peptidase activity	-0.0389436	0.0089109	1.24059e-05	0.000717935	TRUE	-5.57282e-09
GO:0032964	collagen biosynthetic process	-0.040713	0.00932417	1.26315e-05	0.000715906	TRUE	-1.07005e-08
ENSG00000181790	BAI1 PPI subnetwork	0.0356759	0.00817366	1.27278e-05	0.000715052	TRUE	3.87255e-09
mouse_islets_projected_pcaloadings_PC_8	NA	-0.000209487	4.80029e-05	1.27679e-05	0.000714698	TRUE	-1.02447e-06
ENSG00000100241	SBF1 PPI subnetwork	0.0358103	0.0082107	1.29221e-05	0.000713348	TRUE	-3.98573e-11
mouse_brain2_diffexprs_down_genes_clusters_Cluster8	NA	-0.106469	0.0244207	1.302e-05	0.000712498	TRUE	-1.36848e-09
mouse_brain4_neurons_projected_pcaloadings_clusters_Cluster23_PC_2	NA	0.000119025	2.73013e-05	1.30267e-05	0.00071244	TRUE	7.73861e-07
mouse_brain2_projected_icaloadings_IC_4	NA	2.80582e-05	6.43716e-06	1.30783e-05	0.000711995	TRUE	8.89465e-07
mouse_gastrulation_projected_icaloadings_IC_34	NA	-2.52923e-05	5.80403e-06	1.31425e-05	0.000711444	TRUE	2.24695e-06
mouse_development_average_expression_Cluster24	NA	-0.135198	0.031058	1.34247e-05	0.000709054	TRUE	-2.82123e-10
mouse_thymus_projected_pcaloadings_clusters_Cluster9_PC_6	NA	-8.00085e-05	1.83803e-05	1.3432e-05	0.000708993	TRUE	5.48954e-07
GO:0000118	histone deacetylase complex	0.0360809	0.0082901	1.34726e-05	0.000708654	TRUE	8.59151e-09
ENSG00000142677	IL22RA1 PPI subnetwork	-0.0377421	0.00867192	1.34767e-05	0.000708619	TRUE	-1.16665e-08
ENSG00000134318	ROCK2 PPI subnetwork	0.0367642	0.00844844	1.35147e-05	0.000708303	TRUE	1.26732e-08
GO:0031344	regulation of cell projection organization	0.0382552	0.00879265	1.35634e-05	0.000707898	TRUE	3.4333e-09
GO:0046889	positive regulation of lipid biosynthetic process	-0.0399801	0.00919085	1.36147e-05	0.000707474	TRUE	-1.20557e-08
GO:0006693	prostaglandin metabolic process	-0.0396051	0.00910517	1.36303e-05	0.000707345	TRUE	-1.06418e-08
MP:0003009	abnormal cytokine secretion	-0.0364426	0.00837871	1.36495e-05	0.000707187	TRUE	-4.48025e-09
mouse_digestive_fetal_projected_icaloadings_IC_10	NA	-0.000113408	2.60757e-05	1.36653e-05	0.000707056	TRUE	-1.12775e-07
MP:0001859	kidney inflammation	-0.0369633	0.00849944	1.36818e-05	0.000706921	TRUE	-1.0714e-08
ENSG00000067369	TP53BP1 PPI subnetwork	0.0375003	0.00862305	1.36855e-05	0.000706891	TRUE	7.97401e-09
mouse_hemogenicendothelium_projected_icaloadings_IC_12	NA	-2.50031e-05	5.75316e-06	1.38662e-05	0.000705415	TRUE	-4.32579e-06
MP:0002500	granulomatous inflammation	-0.0375357	0.00864184	1.40239e-05	0.000704142	TRUE	-9.19784e-09
GO:0019221	cytokine-mediated signaling pathway	-0.0382106	0.00879763	1.40372e-05	0.000704036	TRUE	-5.43023e-09
GO:0002209	behavioral defense response	0.0390417	0.00899099	1.40994e-05	0.000703539	TRUE	1.03468e-08
MP:0009788	increased susceptibility to bacterial infection induced morbidity/mortality	-0.0366618	0.00844389	1.41309e-05	0.000703287	TRUE	-7.70285e-09
ENSG00000100167	SEPT3 PPI subnetwork	0.0355259	0.00818798	1.43276e-05	0.000701733	TRUE	1.68444e-09
MP:0001845	abnormal inflammatory response	-0.0364664	0.00840533	1.43467e-05	0.000701583	TRUE	-6.69483e-09
ENSG00000111424	VDR PPI subnetwork	0.0352222	0.00812055	1.44165e-05	0.000701038	TRUE	9.30924e-09
ENSG00000160712	IL6R PPI subnetwork	-0.0376117	0.00867304	1.44691e-05	0.000700628	TRUE	-1.35825e-08
GO:0051168	nuclear export	0.0374098	0.00862943	1.45664e-05	0.000699874	TRUE	1.15598e-08
GO:0042054	histone methyltransferase activity	0.0358762	0.00828374	1.48489e-05	0.000697714	TRUE	8.26887e-09
mouse_hemogenicendothelium_diffexprs_tstat_clusters_Cluster12	NA	0.00388083	0.000896211	1.4893e-05	0.000697381	TRUE	3.33645e-08
GO:0030595	leukocyte chemotaxis	-0.0387904	0.00895832	1.49044e-05	0.000697295	TRUE	-6.19952e-09
GO:0070482	response to oxygen levels	-0.0387072	0.00894256	1.50178e-05	0.000696442	TRUE	-1.16588e-08
ENSG00000204681	GABBR1 PPI subnetwork	0.0354748	0.00819907	1.51366e-05	0.000695556	TRUE	6.3331e-09
GO:0032642	regulation of chemokine production	-0.0397368	0.00919497	1.54915e-05	0.00069295	TRUE	-1.15424e-09
mouse_hemogenicendothelium_projected_pcaloadings_clusters_Cluster23_PC_5	NA	-0.000221985	5.13894e-05	1.5627e-05	0.000691972	TRUE	-5.49987e-09
GO:0009897	external side of plasma membrane	-0.0367784	0.00851539	1.567e-05	0.000691663	TRUE	-5.46093e-09
ENSG00000008277	ADAM22 PPI subnetwork	0.0356497	0.00825904	1.58561e-05	0.000690335	TRUE	8.53012e-09
mouse_muscle_projected_pcaloadings_clusters_Cluster7_PC_4	NA	-6.60844e-05	1.53132e-05	1.59236e-05	0.000689858	TRUE	-4.12243e-06
MP:0002723	abnormal immune serum protein physiology	-0.0369491	0.00856821	1.61529e-05	0.00068825	TRUE	-7.30055e-09
ENSG00000100968	NFATC4 PPI subnetwork	0.0369154	0.00856206	1.62146e-05	0.000687822	TRUE	1.23188e-08
mouse_digestive_fetal_projected_pcaloadings_PC_3	NA	-1.16281e-05	2.69709e-06	1.62261e-05	0.000687742	TRUE	5.18069e-06
ENSG00000087274	ADD1 PPI subnetwork	0.0355583	0.00824783	1.62349e-05	0.000687681	TRUE	2.26872e-09
mouse_brain2_projected_pcaloadings_clusters_Cluster19_PC_7	NA	-0.000476249	0.000110468	1.62365e-05	0.000687671	TRUE	1.44224e-07
mouse_brain4_bnst_projected_pcaloadings_clusters_Cluster15_PC_5	NA	-9.1552e-05	2.12437e-05	1.63551e-05	0.000686852	TRUE	2.21247e-06
GO:0030662	coated vesicle membrane	0.0347682	0.00807526	1.66595e-05	0.00068478	TRUE	8.98942e-09
GO:0021953	central nervous system neuron differentiation	0.0392527	0.00911789	1.66971e-05	0.000684526	TRUE	3.54985e-09
GO:0031519	PcG protein complex	0.0358435	0.00832903	1.68165e-05	0.000683725	TRUE	1.00812e-08
mouse_development_diffexprs_tstat_clusters_Cluster16	NA	-0.00516602	0.00120081	1.69179e-05	0.00068305	TRUE	9.09351e-09
mouse_muscle_diffexprs_tstat_clusters_Cluster6	NA	0.00314842	0.00073188	1.69399e-05	0.000682904	TRUE	7.82047e-08
ENSG00000113889	KNG1 PPI subnetwork	-0.0361399	0.00840279	1.7008e-05	0.000682453	TRUE	-7.80928e-09
GO:0051241	negative regulation of multicellular organismal process	-0.0383952	0.00892783	1.70326e-05	0.000682291	TRUE	-7.40266e-09
ENSG00000168646	AXIN2 PPI subnetwork	0.0366522	0.00852648	1.71857e-05	0.000681285	TRUE	4.55365e-09
ENSG00000115252	PDE1A PPI subnetwork	0.0350909	0.00816632	1.73102e-05	0.000680474	TRUE	-1.29445e-11
ENSG00000115590	IL1R2 PPI subnetwork	-0.036424	0.00847774	1.73572e-05	0.000680169	TRUE	-1.17759e-08
ENSG00000124334	IL9R PPI subnetwork	-0.0372614	0.00867339	1.73865e-05	0.00067998	TRUE	-1.30155e-08
mouse_development_projected_pcaloadings_clusters_Cluster1_PC_6	NA	-4.96407e-05	1.15551e-05	1.73904e-05	0.000679954	TRUE	-1.81047e-06
GO:0030135	coated vesicle	0.0346875	0.00807654	1.74816e-05	0.000679366	TRUE	1.06101e-08
ENSG00000204227	RING1 PPI subnetwork	0.0356476	0.00830108	1.75217e-05	0.000679109	TRUE	8.75947e-09
GO:0043450	alkene biosynthetic process	-0.0389263	0.00906594	1.75729e-05	0.000678781	TRUE	-2.0967e-09
mouse_brain4_bnst_diffexprs_tstat_clusters_Cluster14	NA	0.00417761	0.000973094	1.76177e-05	0.000678495	TRUE	1.15298e-09
GO:0048019	receptor antagonist activity	-0.0375215	0.00874004	1.76234e-05	0.000678459	TRUE	-4.8867e-09
mouse_muscle2_diffexprs_tstat_clusters_Cluster6	NA	0.00315262	0.000734371	1.76312e-05	0.000678409	TRUE	7.66502e-08
GO:0033764	steroid dehydrogenase activity, acting on the CH-OH group of donors, NAD or NADP as acceptor	-0.0358983	0.00836489	1.77435e-05	0.000677695	TRUE	-4.70672e-09
GO:0030673	axolemma	0.0364339	0.00849031	1.77681e-05	0.00067754	TRUE	1.31009e-08
GTEx.53	Whole_Blood	-0.0369129	0.00860994	1.80903e-05	0.000675521	TRUE	-7.66554e-09
MP:0002168	other aberrant phenotype	-0.0374326	0.00873243	1.8141e-05	0.000675206	TRUE	-1.33716e-08
KEGG_COLORECTAL_CANCER	KEGG_COLORECTAL_CANCER	0.0355925	0.0083038	1.81678e-05	0.000675041	TRUE	1.007e-08
mouse_development_diffexprs_tstat_clusters_Cluster1	NA	-0.00352948	0.000823718	1.82885e-05	0.000674296	TRUE	-4.77782e-09
ENSG00000184702	SEPT5 PPI subnetwork	0.0351869	0.00821353	1.8355e-05	0.000673889	TRUE	4.41966e-09
ENSG00000198668	CALM1 PPI subnetwork	0.0350026	0.00817399	1.85057e-05	0.00067297	TRUE	3.92457e-09
mouse_brain2_average_expression_Cluster12	NA	-0.135996	0.0317596	1.85179e-05	0.000672896	TRUE	-3.50816e-12
GO:0000159	protein phosphatase type 2A complex	0.0356758	0.00833707	1.87588e-05	0.000671444	TRUE	9.48664e-09
GO:0002697	regulation of immune effector process	-0.0390727	0.00913175	1.87921e-05	0.000671245	TRUE	-5.01184e-09
GO:0034399	nuclear periphery	0.0351152	0.00821114	1.8983e-05	0.000670109	TRUE	9.23722e-09
GO:0050707	regulation of cytokine secretion	-0.0392509	0.00918411	1.92186e-05	0.000668724	TRUE	-5.32646e-09
ENSG00000004487	KDM1A PPI subnetwork	0.0359532	0.00841428	1.9297e-05	0.000668267	TRUE	1.03735e-08
ENSG00000108387	SEPT4 PPI subnetwork	0.0351297	0.00822457	1.94324e-05	0.000667481	TRUE	3.73187e-09
ENSG00000079819	EPB41L2 PPI subnetwork	0.0352169	0.00824723	1.95342e-05	0.000666894	TRUE	3.96861e-09
MP:0004924	abnormal behavior	0.0361147	0.00845801	1.95579e-05	0.000666758	TRUE	7.08633e-09
mouse_development_projected_pcaloadings_clusters_Cluster6_PC_9	NA	7.84189e-05	1.83669e-05	1.95846e-05	0.000666605	TRUE	1.25687e-06
GO:0006325	chromatin organization	0.0363954	0.00852588	1.96512e-05	0.000666224	TRUE	2.7942e-09
KEGG_UBIQUITIN_MEDIATED_PROTEOLYSIS	KEGG_UBIQUITIN_MEDIATED_PROTEOLYSIS	0.0349133	0.00817897	1.9665e-05	0.000666145	TRUE	7.0053e-09
ENSG00000061676	NCKAP1 PPI subnetwork	0.0350471	0.00821092	1.96924e-05	0.000665988	TRUE	3.78012e-09
MP:0005617	increased susceptibility to type IV hypersensitivity reaction	-0.0368915	0.00864364	1.9719e-05	0.000665837	TRUE	-1.00287e-08
ENSG00000176788	BASP1 PPI subnetwork	0.0349155	0.008181	1.97339e-05	0.000665752	TRUE	6.4098e-10
MP:0000343	altered response to myocardial infarction	-0.0361768	0.00848331	2.00382e-05	0.000664034	TRUE	-5.38645e-09
ENSG00000152583	SPARCL1 PPI subnetwork	0.0346318	0.00812158	2.00643e-05	0.000663887	TRUE	5.74541e-09
GO:0032722	positive regulation of chemokine production	-0.0396684	0.00930301	2.00763e-05	0.00066382	TRUE	-6.2013e-09
MP:0003725	increased autoantibody level	-0.0364478	0.00855182	2.02611e-05	0.000662791	TRUE	-3.23044e-09
MP:0002358	abnormal spleen periarteriolar lymphoid sheath morphology	-0.0371733	0.00872239	2.02768e-05	0.000662704	TRUE	-1.08581e-08
ENSG00000077238	IL4R PPI subnetwork	-0.0368483	0.00865107	2.04986e-05	0.000661483	TRUE	-1.08026e-08
GO:0030246	carbohydrate binding	-0.034916	0.00820076	2.0658e-05	0.000660613	TRUE	-1.24834e-09
ENSG00000033122	LRRC7 PPI subnetwork	0.0361793	0.00849988	2.07699e-05	0.000660006	TRUE	7.96947e-09
mouse_digestive_fetal_projected_pcaloadings_clusters_Cluster1_PC_1	NA	-3.95707e-05	9.29856e-06	2.08514e-05	0.000659566	TRUE	1.49947e-07
MP:0000787	abnormal telencephalon morphology	0.0362304	0.00851459	2.08954e-05	0.000659329	TRUE	8.84786e-09
REACTOME_CREB_PHOSPHORYLATION_THROUGH_THE_ACTIVATION_OF_CAMKII	REACTOME_CREB_PHOSPHORYLATION_THROUGH_THE_ACTIVATION_OF_CAMKII	0.0355697	0.00835994	2.09261e-05	0.000659165	TRUE	7.94506e-09
MP:0002411	decreased susceptibility to bacterial infection	-0.0359323	0.00844648	2.09881e-05	0.000658833	TRUE	-4.5126e-09
ENSG00000133226	SRRM1 PPI subnetwork	0.0333401	0.00783952	2.11094e-05	0.000658185	TRUE	1.17176e-08
ENSG00000198223	CSF2RA PPI subnetwork	-0.0368789	0.00867206	2.11296e-05	0.000658078	TRUE	-1.19372e-08
GO:0016229	steroid dehydrogenase activity	-0.0354633	0.00833999	2.11678e-05	0.000657875	TRUE	-4.81451e-09
GO:0097061	dendritic spine organization	0.0386104	0.00908115	2.12145e-05	0.000657628	TRUE	7.78002e-09
GO:0010951	negative regulation of endopeptidase activity	-0.0378843	0.00891641	2.14895e-05	0.000656182	TRUE	-5.70159e-09
GO:0002437	inflammatory response to antigenic stimulus	-0.0396536	0.00933433	2.15549e-05	0.000655841	TRUE	-9.79552e-09
MP:0004948	abnormal neuronal precursor proliferation	0.0363494	0.00856138	2.17867e-05	0.00065464	TRUE	8.38621e-09
REACTOME_SIGNALING_BY_EGFR_IN_CANCER	REACTOME_SIGNALING_BY_EGFR_IN_CANCER	0.0348753	0.00821532	2.18443e-05	0.000654344	TRUE	2.2551e-09
GO:0006692	prostanoid metabolic process	-0.0385415	0.0090864	2.21868e-05	0.000652597	TRUE	-7.3826e-09
mouse_gastrulation_average_expression_Cluster7	NA	0.252595	0.0595539	2.22076e-05	0.000652492	TRUE	-1.97292e-11
mouse_brain2_diffexprs_tstat_clusters_Cluster19	NA	0.0060731	0.00143194	2.2236e-05	0.000652349	TRUE	1.96574e-08
ENSG00000173894	CBX2 PPI subnetwork	0.0361257	0.0085183	2.22571e-05	0.000652242	TRUE	1.10524e-08
REACTOME_IMMUNOREGULATORY_INTERACTIONS_BETWEEN_A_LYMPHOID_AND_A_NON:LYMPHOID_CELL	REACTOME_IMMUNOREGULATORY_INTERACTIONS_BETWEEN_A_LYMPHOID_AND_A_NON:LYMPHOID_CELL	-0.0382375	0.00902062	2.24612e-05	0.000651217	TRUE	-3.10841e-09
mouse_brain4_bnst_projected_pcaloadings_clusters_Cluster16_PC_1	NA	-1.45513e-05	3.43305e-06	2.24907e-05	0.00065107	TRUE	-1.96095e-06
mouse_digestive_fetal_projected_icaloadings_IC_38	NA	0.000229516	5.4161e-05	2.25853e-05	0.000650599	TRUE	1.72359e-06
GO:0006775	fat-soluble vitamin metabolic process	-0.0379779	0.00896667	2.28093e-05	0.000649491	TRUE	1.6612e-10
mouse_brain4_bnst_average_expression_Cluster0	NA	0.383421	0.090528	2.28165e-05	0.000649456	TRUE	5.78866e-11
MP:0002961	abnormal axon guidance	0.0358906	0.00847421	2.28276e-05	0.000649401	TRUE	8.36038e-10
GO:0002699	positive regulation of immune effector process	-0.0391558	0.00924607	2.28702e-05	0.000649192	TRUE	-2.02713e-09
ENSG00000108262	GIT1 PPI subnetwork	0.0356629	0.00842277	2.29467e-05	0.000648817	TRUE	7.62163e-09
ENSG00000100201	DDX17 PPI subnetwork	0.0352744	0.008335	2.31533e-05	0.000647811	TRUE	7.1665e-09
mouse_brain_projected_icaloadings_IC_14	NA	-0.000620758	0.000146687	2.31779e-05	0.000647692	TRUE	-4.30686e-08
GO:0006766	vitamin metabolic process	-0.0367118	0.00868073	2.34606e-05	0.000646331	TRUE	-5.00446e-10
mouse_development_average_expression_Cluster20	NA	0.352354	0.0833534	2.3659e-05	0.000645386	TRUE	-1.29295e-10
mouse_brain4_bnst_projected_pcaloadings_clusters_Cluster7_PC_5	NA	5.65085e-05	1.33685e-05	2.36841e-05	0.000645267	TRUE	1.65932e-06
REACTOME_SIGNALING_BY_EGFR	REACTOME_SIGNALING_BY_EGFR	0.0347084	0.00821266	2.37663e-05	0.000644879	TRUE	2.33037e-09
ENSG00000167711	SERPINF2 PPI subnetwork	-0.0357387	0.00845913	2.39082e-05	0.000644211	TRUE	-7.15289e-09
mouse_hemogenicendothelium_average_expression_Cluster14	NA	-0.215898	0.0511021	2.39123e-05	0.000644191	TRUE	6.39756e-11
GO:0007611	learning or memory	0.036978	0.00875343	2.39576e-05	0.000643979	TRUE	4.32903e-09
REACTOME_CRMPS_IN_SEMA3A_SIGNALING	REACTOME_CRMPS_IN_SEMA3A_SIGNALING	0.0353948	0.00838081	2.40738e-05	0.000643436	TRUE	1.62689e-09
mouse_hemogenicendothelium_projected_pcaloadings_clusters_Cluster18_PC_2	NA	0.000125366	2.97033e-05	2.43652e-05	0.000642086	TRUE	4.41473e-07
ENSG00000100321	SYNGR1 PPI subnetwork	0.0349352	0.00827765	2.43839e-05	0.000642	TRUE	1.00782e-08
GO:0030670	phagocytic vesicle membrane	-0.0368384	0.00873676	2.48142e-05	0.000640037	TRUE	-9.38484e-09
MP:0001393	ataxia	0.0347048	0.00823195	2.48825e-05	0.000639729	TRUE	6.28567e-09
mouse_brain4_bnst_projected_pcaloadings_clusters_Cluster3_PC_5	NA	4.3875e-05	1.04089e-05	2.49627e-05	0.000639368	TRUE	-5.70507e-07
GO:0048488	synaptic vesicle endocytosis	0.037429	0.00888338	2.51585e-05	0.000638491	TRUE	4.16832e-09
ENSG00000096696	DSP PPI subnetwork	-0.0351149	0.00833665	2.53001e-05	0.000637862	TRUE	-4.79582e-09
GO:0034614	cellular response to reactive oxygen species	-0.0381512	0.0090579	2.532e-05	0.000637773	TRUE	-1.05305e-08
mouse_development_projected_pcaloadings_clusters_Cluster7_PC_9	NA	0.000146826	3.48636e-05	2.53735e-05	0.000637537	TRUE	2.34811e-06
MP:0005465	abnormal T-helper 1 physiology	-0.0357201	0.00849002	2.5843e-05	0.00063548	TRUE	-7.5925e-09
GO:0004867	serine-type endopeptidase inhibitor activity	-0.0350568	0.0083333	2.58971e-05	0.000635245	TRUE	-4.82817e-09
mouse_development_diffexprs_tstat_clusters_Cluster23	NA	-0.00287412	0.000683499	2.6106e-05	0.000634344	TRUE	8.00314e-09
MP:0005425	increased macrophage cell number	-0.0356807	0.00848609	2.61526e-05	0.000634144	TRUE	-9.51915e-09
MP:0008734	decreased susceptibility to endotoxin shock	-0.0354043	0.00842038	2.61545e-05	0.000634136	TRUE	-4.72894e-09
mouse_digestive_fetal_average_expression_Cluster1	NA	0.151057	0.0359436	2.63839e-05	0.000633156	TRUE	-5.57112e-11
GO:0004953	icosanoid receptor activity	-0.0361097	0.00859384	2.6479e-05	0.000632753	TRUE	-6.58139e-09
mouse_hemogenicendothelium_projected_pcaloadings_clusters_Cluster13_PC_10	NA	8.62398e-05	2.05315e-05	2.66478e-05	0.00063204	TRUE	5.27272e-06
ENSG00000025772	TOMM34 PPI subnetwork	0.0345482	0.00822607	2.671e-05	0.000631779	TRUE	3.92038e-09
MP:0000495	abnormal colon morphology	-0.0353955	0.00842792	2.67158e-05	0.000631754	TRUE	-1.12726e-08
GO:0048024	regulation of nuclear mRNA splicing, via spliceosome	0.0373576	0.00889553	2.67402e-05	0.000631652	TRUE	9.65589e-09
GO:0002673	regulation of acute inflammatory response	-0.0392005	0.00933581	2.68166e-05	0.000631332	TRUE	-9.66508e-09
mouse_development_projected_icaloadings_IC_46	NA	-2.59589e-05	6.18268e-06	2.68509e-05	0.000631188	TRUE	-3.76819e-06
MP:0001200	thick skin	-0.0354213	0.00843732	2.69077e-05	0.000630952	TRUE	-1.21549e-08
GO:0046906	tetrapyrrole binding	-0.0346989	0.00826948	2.71641e-05	0.000629888	TRUE	-8.05308e-09
GTEx.16	Brain_Hypothalamus	0.0332404	0.0079228	2.72218e-05	0.00062965	TRUE	-4.66674e-09
mouse_brain4_bnst_projected_pcaloadings_clusters_Cluster1_PC_4	NA	-2.9757e-05	7.09606e-06	2.74745e-05	0.000628613	TRUE	-1.37598e-06
mouse_brain4_neurons_projected_pcaloadings_PC_27	NA	1.99693e-05	4.76331e-06	2.76124e-05	0.000628052	TRUE	3.60416e-06
ENSG00000027697	IFNGR1 PPI subnetwork	-0.0363443	0.00866927	2.76127e-05	0.000628051	TRUE	-1.21091e-08
REACTOME_ACTIVATION_OF_THE_AP:1_FAMILY_OF_TRANSCRIPTION_FACTORS	REACTOME_ACTIVATION_OF_THE_AP:1_FAMILY_OF_TRANSCRIPTION_FACTORS	0.0353898	0.00844197	2.76353e-05	0.000627959	TRUE	9.96421e-09
MP:0001874	acanthosis	-0.0351331	0.00838282	2.7762e-05	0.000627446	TRUE	-7.04289e-09
GO:0006913	nucleocytoplasmic transport	0.0366681	0.00875065	2.78547e-05	0.000627072	TRUE	7.9898e-09
mouse_aorta_projected_icaloadings_IC_30	NA	-0.000292959	6.99849e-05	2.83873e-05	0.000624948	TRUE	-8.66527e-07
mouse_multiple_diffexprs_down_genes_clusters_Cluster39	NA	-0.06932	0.0165671	2.86171e-05	0.000624045	TRUE	3.07556e-09
GO:0043304	regulation of mast cell degranulation	-0.0381009	0.00910752	2.87103e-05	0.00062368	TRUE	-8.13856e-09
ENSG00000168685	IL7R PPI subnetwork	-0.0361855	0.00865226	2.88695e-05	0.00062306	TRUE	-1.19492e-08
mouse_muscle_projected_pcaloadings_PC_58	NA	6.11533e-05	1.46309e-05	2.91855e-05	0.00062184	TRUE	4.63529e-06
mouse_muscle2_projected_pcaloadings_PC_58	NA	6.11533e-05	1.46309e-05	2.91855e-05	0.00062184	TRUE	4.63529e-06
KEGG_AUTOIMMUNE_THYROID_DISEASE	KEGG_AUTOIMMUNE_THYROID_DISEASE	-0.0379029	0.00906878	2.92159e-05	0.000621723	TRUE	-5.31401e-09
ENSG00000168283	BMI1 PPI subnetwork	0.0349031	0.00835166	2.92557e-05	0.00062157	TRUE	6.56975e-09
ENSG00000116478	HDAC1 PPI subnetwork	0.0339137	0.00811497	2.92588e-05	0.000621558	TRUE	7.84283e-09
GO:0048814	regulation of dendrite morphogenesis	0.0378499	0.00905967	2.94287e-05	0.000620909	TRUE	7.70447e-09
REACTOME_INWARDLY_RECTIFYING_K_CHANNELS	REACTOME_INWARDLY_RECTIFYING_K_CHANNELS	0.0353625	0.00846624	2.95527e-05	0.000620438	TRUE	1.54871e-08
ENSG00000125676	THOC2 PPI subnetwork	0.0347346	0.00831752	2.96586e-05	0.000620037	TRUE	1.29415e-08
ENSG00000100151	PICK1 PPI subnetwork	0.0358868	0.00859438	2.97187e-05	0.00061981	TRUE	8.49703e-09
REACTOME_L1CAM_INTERACTIONS	REACTOME_L1CAM_INTERACTIONS	0.0346616	0.00830119	2.97337e-05	0.000619753	TRUE	-2.51918e-09
mouse_multiple2_facs_projected_icaloadings_IC_4	NA	-1.45315e-05	3.4823e-06	3.00671e-05	0.000618503	TRUE	6.3562e-07
ENSG00000104863	LIN7B PPI subnetwork	0.0341718	0.0081901	3.01496e-05	0.000618196	TRUE	3.29576e-09
GO:0042107	cytokine metabolic process	-0.0380318	0.00912164	3.054e-05	0.000616754	TRUE	5.31125e-10
mouse_development_average_expression_Cluster4	NA	-0.490178	0.117604	3.07251e-05	0.000616077	TRUE	5.92428e-11
mouse_brain_projected_icaloadings_IC_23	NA	-0.000870029	0.000208764	3.07932e-05	0.000615829	TRUE	-2.25289e-07
GO:0002443	leukocyte mediated immunity	-0.0379227	0.00910014	3.08279e-05	0.000615702	TRUE	-4.35138e-10
mouse_heart_ko_diffexprs_tstat_clusters_Cluster8	NA	-0.00699705	0.00167932	3.09165e-05	0.000615381	TRUE	7.05045e-09
MP:0001898	abnormal long term depression	0.0356876	0.00856604	3.09764e-05	0.000615164	TRUE	1.31517e-08
GO:0032228	regulation of synaptic transmission, GABAergic	0.0388053	0.00931453	3.09856e-05	0.000615131	TRUE	9.70378e-09
mouse_brain4_bnst_projected_pcaloadings_clusters_Cluster4_PC_6	NA	4.89746e-05	1.17575e-05	3.10817e-05	0.000614784	TRUE	-2.91813e-06
ENSG00000136488	CSH1 PPI subnetwork	-0.0355214	0.00852908	3.11702e-05	0.000614465	TRUE	-1.13589e-08
ENSG00000164402	SEPT8 PPI subnetwork	0.0340666	0.00818152	3.12934e-05	0.000614023	TRUE	2.30837e-09
mouse_brain2_projected_pcaloadings_clusters_Cluster0_PC_7	NA	8.52625e-05	2.04787e-05	3.13457e-05	0.000613836	TRUE	3.53855e-06
ENSG00000007047	MARK4 PPI subnetwork	0.0350254	0.00841507	3.15167e-05	0.000613226	TRUE	8.52611e-09
mouse_brain4_neurons_projected_pcaloadings_clusters_Cluster24_PC_9	NA	-0.000422402	0.000101514	3.16809e-05	0.000612644	TRUE	-7.62886e-07
ENSG00000130382	MLLT1 PPI subnetwork	0.0346399	0.00832604	3.17653e-05	0.000612345	TRUE	9.09422e-09
GO:0070603	SWI/SNF-type complex	0.0345215	0.00830047	3.19664e-05	0.000611638	TRUE	6.92596e-09
GO:0051250	negative regulation of lymphocyte activation	-0.0383855	0.00923097	3.2057e-05	0.000611321	TRUE	-8.01025e-09
ENSG00000177301	KCNA2 PPI subnetwork	0.0356549	0.00857618	3.21841e-05	0.000610877	TRUE	7.94211e-09
mouse_brain_average_expression_Cluster9	NA	-0.0493083	0.0118612	3.22298e-05	0.000610719	TRUE	9.82229e-10
GO:0021987	cerebral cortex development	0.0381374	0.0091778	3.24725e-05	0.000609878	TRUE	5.27061e-10
GO:0030593	neutrophil chemotaxis	-0.0376055	0.00905036	3.2509e-05	0.000609752	TRUE	-5.74249e-09
ENSG00000111262	KCNA1 PPI subnetwork	0.035572	0.00856174	3.25623e-05	0.000609568	TRUE	1.22568e-08
MP:0004947	skin inflammation	-0.0351044	0.00845052	3.26559e-05	0.000609247	TRUE	-9.96049e-09
ENSG00000168811	IL12A PPI subnetwork	-0.0350488	0.00843733	3.26697e-05	0.000609199	TRUE	-8.42481e-09
GO:0004869	cysteine-type endopeptidase inhibitor activity	-0.0357869	0.00861523	3.26836e-05	0.000609152	TRUE	-7.10863e-09
ENSG00000066248	NGEF PPI subnetwork	0.0340627	0.00820058	3.27154e-05	0.000609043	TRUE	2.44079e-09
ENSG00000100985	MMP9 PPI subnetwork	-0.0347407	0.00836602	3.28724e-05	0.000608506	TRUE	-7.63035e-09
REACTOME_RAS_ACTIVATION_UOPN_CA2_INFUX_THROUGH_NMDA_RECEPTOR	REACTOME_RAS_ACTIVATION_UOPN_CA2_INFUX_THROUGH_NMDA_RECEPTOR	0.0348291	0.00838783	3.29098e-05	0.000608379	TRUE	7.56468e-09
REACTOME_CHEMOKINE_RECEPTORS_BIND_CHEMOKINES	REACTOME_CHEMOKINE_RECEPTORS_BIND_CHEMOKINES	-0.0355609	0.00856458	3.29454e-05	0.000608258	TRUE	-5.7157e-09
mouse_multiple2_bulk_projected_icaloadings_IC_7	NA	0.000205349	4.94709e-05	3.31152e-05	0.000607682	TRUE	3.81986e-08
GO:0033003	regulation of mast cell activation	-0.038041	0.00916541	3.31752e-05	0.000607479	TRUE	-1.17324e-08
GO:0005216	ion channel activity	0.0340373	0.00820476	3.34691e-05	0.000606491	TRUE	1.26498e-08
mouse_gastrulation_diffexprs_tstat_clusters_Cluster2	NA	0.00314813	0.000759247	3.37773e-05	0.000605464	TRUE	-8.50419e-09
mouse_heart_control_projected_icaloadings_IC_9	NA	-6.38223e-05	1.53941e-05	3.38494e-05	0.000605225	TRUE	-8.95273e-07
mouse_brain4_neurons_diffexprs_down_genes_clusters_Cluster33	NA	-0.077135	0.0186089	3.39736e-05	0.000604815	TRUE	1.58665e-10
mouse_brain4_neurons_projected_pcaloadings_clusters_Cluster6_PC_4	NA	8.29898e-05	2.00215e-05	3.39761e-05	0.000604806	TRUE	-1.26331e-06
mouse_digestive_fetal_projected_pcaloadings_clusters_Cluster14_PC_3	NA	-9.33669e-05	2.25356e-05	3.42671e-05	0.000603851	TRUE	1.93863e-07
mouse_brain2_average_expression_Cluster16	NA	-0.193872	0.0467983	3.43206e-05	0.000603676	TRUE	-3.7021e-10
GO:0022834	ligand-gated channel activity	0.0346379	0.00836149	3.43468e-05	0.000603591	TRUE	1.40361e-08
mouse_brain4_bnst_projected_pcaloadings_clusters_Cluster10_PC_4	NA	-5.20108e-05	1.25562e-05	3.43947e-05	0.000603435	TRUE	2.56964e-06
GO:0003713	transcription coactivator activity	0.0333784	0.0080609	3.46139e-05	0.000602723	TRUE	5.58748e-09
GO:0005313	L-glutamate transmembrane transporter activity	0.0346884	0.0083781	3.46751e-05	0.000602525	TRUE	1.80453e-08
ENSG00000125814	NAPB PPI subnetwork	0.0337405	0.0081521	3.49015e-05	0.000601796	TRUE	3.45761e-09
ENSG00000058668	ATP2B4 PPI subnetwork	0.0351137	0.0084839	3.49032e-05	0.000601791	TRUE	8.35955e-09
mouse_brain2_projected_icaloadings_IC_19	NA	-3.30414e-05	7.98572e-06	3.5102e-05	0.000601154	TRUE	-3.23432e-06
MP:0000416	sparse hair	-0.034594	0.00836369	3.53083e-05	0.000600498	TRUE	-6.09457e-09
ENSG00000131724	IL13RA1 PPI subnetwork	-0.0358198	0.00866368	3.5577e-05	0.000599649	TRUE	-1.21877e-08
GO:0050866	negative regulation of cell activation	-0.038157	0.00923001	3.56477e-05	0.000599427	TRUE	-8.12882e-09
ENSG00000001167	NFYA PPI subnetwork	0.0346476	0.00838196	3.57144e-05	0.000599217	TRUE	1.37677e-08
mouse_brain4_neurons_projected_pcaloadings_clusters_Cluster1_PC_1	NA	-9.70862e-06	2.34922e-06	3.5854e-05	0.00059878	TRUE	-1.01178e-06
GO:0002695	negative regulation of leukocyte activation	-0.0381586	0.00923515	3.59802e-05	0.000598387	TRUE	-9.19757e-09
GO:0051169	nuclear transport	0.0361426	0.00874828	3.60566e-05	0.000598149	TRUE	7.61846e-09
mouse_development_average_expression_Cluster10	NA	-0.371091	0.089823	3.60622e-05	0.000598132	TRUE	-1.94607e-10
ENSG00000172794	RAB37 PPI subnetwork	0.0345766	0.00837202	3.62728e-05	0.00059748	TRUE	2.52091e-09
ENSG00000170296	GABARAP PPI subnetwork	0.0346242	0.0083838	3.62926e-05	0.000597419	TRUE	1.39408e-08
mouse_brain_diffexprs_genes_clusters_Cluster5	NA	-0.13939	0.0337613	3.6483e-05	0.000596832	TRUE	-2.61746e-09
ENSG00000149295	DRD2 PPI subnetwork	0.0349332	0.0084615	3.65153e-05	0.000596733	TRUE	6.65116e-09
mouse_brain4_neurons_projected_pcaloadings_clusters_Cluster15_PC_7	NA	0.000116502	2.82239e-05	3.6628e-05	0.000596388	TRUE	6.4031e-07
mouse_development_diffexprs_down_genes_clusters_Cluster21	NA	-0.0702973	0.0170307	3.66455e-05	0.000596335	TRUE	4.98767e-10
MP:0002135	abnormal kidney morphology	-0.0347385	0.00841723	3.67417e-05	0.000596041	TRUE	-1.5218e-08
REACTOME_CREB_PHOSPHORYLATION_THROUGH_THE_ACTIVATION_OF_RAS	REACTOME_CREB_PHOSPHORYLATION_THROUGH_THE_ACTIVATION_OF_RAS	0.0348079	0.0084346	3.67851e-05	0.000595909	TRUE	6.97748e-09
mouse_brain4_bnst_projected_pcaloadings_clusters_Cluster19_PC_3	NA	-0.000215855	5.23069e-05	3.67991e-05	0.000595866	TRUE	-1.78215e-06
MP:0009548	abnormal platelet aggregation	-0.0349004	0.00845862	3.69094e-05	0.000595531	TRUE	-1.35281e-08
GO:0042611	MHC protein complex	-0.03875	0.00939171	3.69171e-05	0.000595508	TRUE	-7.78105e-09
GO:0021952	central nervous system projection neuron axonogenesis	0.0372317	0.00902563	3.70564e-05	0.000595086	TRUE	4.77918e-09
mouse_development_projected_pcaloadings_clusters_Cluster3_PC_8	NA	-8.24087e-05	1.9996e-05	3.76791e-05	0.00059322	TRUE	4.64579e-07
GO:0009617	response to bacterium	-0.0367688	0.00892272	3.77541e-05	0.000592998	TRUE	2.27838e-09
ENSG00000135333	EPHA7 PPI subnetwork	0.0347053	0.00842782	3.82264e-05	0.000591605	TRUE	3.18834e-10
GO:0020037	heme binding	-0.0340634	0.00827415	3.84103e-05	0.000591068	TRUE	-8.45794e-09
GO:0014047	glutamate secretion	0.0367981	0.00893997	3.85279e-05	0.000590726	TRUE	8.2255e-09
ENSG00000104517	UBR5 PPI subnetwork	0.0342305	0.0083169	3.85875e-05	0.000590553	TRUE	8.93644e-09
GO:0033006	regulation of mast cell activation involved in immune response	-0.0374586	0.00910154	3.86119e-05	0.000590482	TRUE	-9.16457e-09
GO:0060198	clathrin sculpted vesicle	0.03464	0.00841759	3.86863e-05	0.000590266	TRUE	9.87225e-09
mouse_brain4_neurons_projected_pcaloadings_clusters_Cluster27_PC_3	NA	-0.000189004	4.59293e-05	3.86995e-05	0.000590228	TRUE	-2.20497e-06
MP:0008126	increased dendritic cell number	-0.0351003	0.00853277	3.89551e-05	0.000589491	TRUE	-1.73997e-09
mouse_multiple2_facs_projected_pcaloadings_clusters_Cluster28_PC_1	NA	-3.24824e-06	7.89638e-07	3.8957e-05	0.000589486	TRUE	-4.54978e-08
ENSG00000113494	PRLR PPI subnetwork	-0.0355927	0.00865354	3.90415e-05	0.000589243	TRUE	-1.13859e-08
mouse_brain_projected_icaloadings_IC_17	NA	-0.000683401	0.000166194	3.92111e-05	0.000588758	TRUE	5.71066e-07
GO:0016614	oxidoreductase activity, acting on CH-OH group of donors	-0.0330881	0.00804709	3.92575e-05	0.000588626	TRUE	-5.48715e-09
mouse_development_average_expression_Cluster7	NA	-0.456825	0.111143	3.9522e-05	0.000587874	TRUE	-7.88708e-11
MP:0000877	abnormal Purkinje cell morphology	0.0346588	0.0084327	3.95581e-05	0.000587772	TRUE	1.13079e-08
ENSG00000113302	IL12B PPI subnetwork	-0.0346415	0.00843032	3.97117e-05	0.000587338	TRUE	-8.32856e-09
ENSG00000154727	GABPA PPI subnetwork	0.0341156	0.0083034	3.98003e-05	0.000587088	TRUE	1.29103e-08
mouse_development_projected_pcaloadings_clusters_Cluster7_PC_7	NA	-0.000102387	2.49208e-05	3.98241e-05	0.000587021	TRUE	2.08803e-06
ENSG00000110092	CCND1 PPI subnetwork	0.0342342	0.00833271	3.98394e-05	0.000586978	TRUE	1.14772e-08
mouse_development_projected_pcaloadings_clusters_Cluster24_PC_1	NA	-1.19822e-05	2.91939e-06	4.05479e-05	0.000585005	TRUE	-3.66275e-06
MP:0001876	decreased inflammatory response	-0.0346691	0.00844904	4.07266e-05	0.000584513	TRUE	-3.46779e-09
mouse_development_projected_icaloadings_IC_16	NA	-1.75335e-05	4.27463e-06	4.10013e-05	0.000583761	TRUE	-1.35053e-06
ENSG00000142798	HSPG2 PPI subnetwork	-0.033975	0.00828893	4.15227e-05	0.000582346	TRUE	-9.61149e-09
MP:0009940	abnormal hippocampus pyramidal cell morphology	0.0345714	0.00843547	4.16116e-05	0.000582107	TRUE	-1.39189e-09
GO:0050770	regulation of axonogenesis	0.0368367	0.00898861	4.16464e-05	0.000582013	TRUE	3.89713e-09
mouse_gastrulation_projected_icaloadings_IC_35	NA	2.74626e-05	6.70272e-06	4.18129e-05	0.000581567	TRUE	2.65331e-06
GO:0051966	regulation of synaptic transmission, glutamatergic	0.0375187	0.00915817	4.18995e-05	0.000581335	TRUE	1.12237e-08
mouse_development_projected_icaloadings_IC_22	NA	-2.1568e-05	5.26515e-06	4.19677e-05	0.000581153	TRUE	-1.7712e-06
ENSG00000174197	MGA PPI subnetwork	0.0335711	0.00819786	4.2197e-05	0.000580543	TRUE	6.53564e-09
GO:0030216	keratinocyte differentiation	-0.0359257	0.00877476	4.23625e-05	0.000580105	TRUE	-8.91122e-09
mouse_gutendoderm_projected_icaloadings_IC_38	NA	2.59147e-05	6.33011e-06	4.24205e-05	0.000579952	TRUE	5.68068e-06
GO:0050684	regulation of mRNA processing	0.0363389	0.0088785	4.25981e-05	0.000579485	TRUE	9.17746e-09
mouse_heart_ko_average_expression_Cluster0	NA	-0.395856	0.0968636	4.37484e-05	0.000576503	TRUE	2.05297e-11
ENSG00000121481	RNF2 PPI subnetwork	0.0335726	0.00821522	4.37672e-05	0.000576455	TRUE	5.52325e-09
ENSG00000134982	APC PPI subnetwork	0.0340356	0.00832961	4.38686e-05	0.000576196	TRUE	7.2824e-09
MP:0005616	decreased susceptibility to type IV hypersensitivity reaction	-0.0343728	0.00841241	4.3894e-05	0.000576132	TRUE	-3.41581e-09
mouse_hairfollicle_diffexprs_tstat_clusters_Cluster15	NA	0.00365528	0.000894865	4.41284e-05	0.000575536	TRUE	4.95874e-08
GO:0009913	epidermal cell differentiation	-0.0358103	0.00876718	4.41553e-05	0.000575468	TRUE	-8.4069e-09
mouse_brain4_neurons_projected_pcaloadings_clusters_Cluster25_PC_1	NA	-2.16959e-05	5.31205e-06	4.42147e-05	0.000575317	TRUE	-1.94124e-06
GO:0032729	positive regulation of interferon-gamma production	-0.0381334	0.00933789	4.43194e-05	0.000575052	TRUE	-5.48469e-09
mouse_brain4_bnst_projected_pcaloadings_clusters_Cluster21_PC_2	NA	0.000140195	3.43401e-05	4.45447e-05	0.000574485	TRUE	4.86613e-06
ENSG00000071894	CPSF1 PPI subnetwork	0.0319793	0.00783327	4.45545e-05	0.000574461	TRUE	1.05954e-08
mouse_hemogenicendothelium_projected_pcaloadings_clusters_Cluster16_PC_2	NA	9.48581e-05	2.32357e-05	4.45662e-05	0.000574431	TRUE	-1.73609e-06
ENSG00000169992	NLGN2 PPI subnetwork	0.0348246	0.00853196	4.47158e-05	0.000574056	TRUE	5.32114e-09
GO:0015908	fatty acid transport	-0.0362711	0.00888795	4.48551e-05	0.000573708	TRUE	-3.32406e-09
MP:0002335	decreased airway responsiveness	-0.0347157	0.00850775	4.49439e-05	0.000573487	TRUE	-7.4878e-09
mouse_development_projected_pcaloadings_PC_92	NA	-3.79644e-05	9.30772e-06	4.52669e-05	0.000572686	TRUE	-7.81295e-06
MP:0005078	abnormal cytotoxic T cell physiology	-0.0347436	0.00851833	4.52901e-05	0.000572629	TRUE	-4.86183e-09
MP:0002451	abnormal macrophage physiology	-0.0336483	0.00824978	4.52909e-05	0.000572627	TRUE	-2.7635e-09
mouse_hemogenicendothelium_projected_pcaloadings_clusters_Cluster11_PC_10	NA	0.000242543	5.94698e-05	4.53411e-05	0.000572503	TRUE	2.61141e-07
GO:0043204	perikaryon	0.0348408	0.00854297	4.53659e-05	0.000572441	TRUE	1.25768e-08
GO:0006813	potassium ion transport	0.0357437	0.00876646	4.55557e-05	0.000571974	TRUE	1.45948e-08
mouse_hemogenicendothelium_projected_pcaloadings_clusters_Cluster6_PC_3	NA	2.46969e-05	6.05817e-06	4.56934e-05	0.000571637	TRUE	5.81772e-06
mouse_muscle2_projected_pcaloadings_clusters_Cluster14_PC_5	NA	8.21118e-05	2.01578e-05	4.63233e-05	0.000570105	TRUE	-1.62602e-07
mouse_multiple2_facs_projected_pcaloadings_clusters_Cluster26_PC_6	NA	0.000139197	3.4182e-05	4.65623e-05	0.00056953	TRUE	1.42125e-06
mouse_multiple_projected_pcaloadings_PC_4	NA	-1.78033e-06	4.37229e-07	4.66416e-05	0.000569339	TRUE	1.5959e-06
ENSG00000120833	SOCS2 PPI subnetwork	-0.0344345	0.00845832	4.67956e-05	0.000568971	TRUE	-1.06804e-08
GO:0060326	cell chemotaxis	-0.0363882	0.00894148	4.70953e-05	0.000568257	TRUE	-5.43163e-09
ENSG00000164692	COL1A2 PPI subnetwork	-0.034013	0.00836202	4.75085e-05	0.00056728	TRUE	-6.5032e-09
GO:0046928	regulation of neurotransmitter secretion	0.0369379	0.00908456	4.78245e-05	0.000566538	TRUE	9.23694e-09
GO:0030666	endocytic vesicle membrane	0.0341288	0.00839406	4.78621e-05	0.00056645	TRUE	1.60217e-08
ENSG00000111752	PHC1 PPI subnetwork	0.0337135	0.00829424	4.80966e-05	0.000565904	TRUE	9.7831e-09
ENSG00000125944	HNRNPR PPI subnetwork	0.0323157	0.00795065	4.81276e-05	0.000565832	TRUE	5.20201e-09
ENSG00000101811	CSTF2 PPI subnetwork	0.0319717	0.00786649	4.81796e-05	0.000565711	TRUE	9.22298e-09
ENSG00000136937	NCBP1 PPI subnetwork	0.0318036	0.00782628	4.83016e-05	0.000565428	TRUE	8.75699e-09
mouse_development_projected_icaloadings_IC_23	NA	-2.20834e-05	5.4351e-06	4.84231e-05	0.000565147	TRUE	-3.94136e-07
mouse_airway_projected_pcaloadings_PC_25	NA	-1.99694e-05	4.91626e-06	4.86738e-05	0.00056457	TRUE	-2.66306e-06
GO:0042089	cytokine biosynthetic process	-0.036991	0.00911112	4.90774e-05	0.000563646	TRUE	6.50505e-10
ENSG00000162511	LAPTM5 PPI subnetwork	0.0336556	0.00828997	4.9115e-05	0.000563561	TRUE	1.27006e-09
ENSG00000089169	RPH3A PPI subnetwork	0.0332642	0.00819386	4.91464e-05	0.000563489	TRUE	3.24969e-09
mouse_heart_control_average_expression_Cluster10	NA	-0.578639	0.142578	4.94073e-05	0.000562897	TRUE	-5.66248e-12
GO:0021846	cell proliferation in forebrain	0.0385554	0.00950043	4.94371e-05	0.00056283	TRUE	1.52675e-08
ENSG00000196591	HDAC2 PPI subnetwork	0.0328245	0.00809334	4.99764e-05	0.000561617	TRUE	6.61889e-09
ENSG00000189403	HMGB1 PPI subnetwork	0.0365643	0.00901577	5.00065e-05	0.000561549	TRUE	1.47933e-08
GO:0002821	positive regulation of adaptive immune response	-0.0375693	0.00926537	5.01759e-05	0.000561171	TRUE	-2.96539e-09
MP:0009643	abnormal urine homeostasis	-0.0331573	0.00817962	5.0424e-05	0.00056062	TRUE	-3.33706e-09
GO:0022838	substrate-specific channel activity	0.0332633	0.00820584	5.04319e-05	0.000560602	TRUE	1.30898e-08
GO:0050808	synapse organization	0.0372041	0.00917921	5.05474e-05	0.000560346	TRUE	3.48607e-09
ENSG00000117400	MPL PPI subnetwork	-0.0351331	0.00866866	5.0589e-05	0.000560254	TRUE	-1.11487e-08
ENSG00000122194	PLG PPI subnetwork	-0.0335183	0.00827035	5.06031e-05	0.000560223	TRUE	-1.33607e-08
mouse_brain4_bnst_projected_pcaloadings_clusters_Cluster5_PC_1	NA	1.16456e-05	2.87366e-06	5.06675e-05	0.000560081	TRUE	1.82707e-07
mouse_multiple2_facs_average_expression_Cluster28	NA	0.0558971	0.0138097	5.17293e-05	0.000557762	TRUE	-7.27647e-11
GO:0072593	reactive oxygen species metabolic process	-0.0365568	0.00903188	5.17611e-05	0.000557694	TRUE	-5.2152e-09
mouse_digestive_fetal_diffexprs_down_genes_clusters_Cluster9	NA	-0.0788245	0.0194803	5.20162e-05	0.000557144	TRUE	-1.41827e-10
mouse_gutendoderm_projected_pcaloadings_clusters_Cluster4_PC_4	NA	-3.45823e-05	8.54723e-06	5.20956e-05	0.000556974	TRUE	-2.14059e-07
ENSG00000159692	CTBP1 PPI subnetwork	0.0334022	0.00826455	5.30825e-05	0.000554876	TRUE	1.67541e-09
MP:0000336	decreased mast cell number	-0.0339884	0.00840983	5.31093e-05	0.000554819	TRUE	-9.75661e-09
GO:0001662	behavioral fear response	0.0364996	0.00903272	5.32642e-05	0.000554494	TRUE	8.47948e-09
GO:0000380	alternative nuclear mRNA splicing, via spliceosome	0.0365005	0.0090335	5.33207e-05	0.000554375	TRUE	9.4528e-09
ENSG00000166930	MS4A5 PPI subnetwork	-0.034046	0.00842965	5.37171e-05	0.000553548	TRUE	-1.85115e-08
mouse_brain4_bnst_projected_pcaloadings_clusters_Cluster7_PC_1	NA	-8.00029e-06	1.9811e-06	5.38396e-05	0.000553293	TRUE	-4.61613e-06
MP:0008553	increased circulating tumor necrosis factor level	-0.033769	0.00836248	5.38741e-05	0.000553221	TRUE	-1.05954e-08
MP:0001777	abnormal body temperature homeostasis	-0.0345846	0.00856587	5.40273e-05	0.000552904	TRUE	-1.88361e-08
GO:0019838	growth factor binding	-0.032972	0.00816652	5.40343e-05	0.000552889	TRUE	-1.28363e-08
ENSG00000164104	HMGB2 PPI subnetwork	0.034562	0.00856198	5.42133e-05	0.00055252	TRUE	2.6085e-08
mouse_hemogenicendothelium_projected_pcaloadings_clusters_Cluster13_PC_8	NA	6.49136e-05	1.60833e-05	5.43524e-05	0.000552233	TRUE	2.54484e-06
mouse_brain_projected_icaloadings_IC_37	NA	0.000940825	0.000233131	5.44598e-05	0.000552013	TRUE	-1.49133e-12
mouse_development_diffexprs_tstat_clusters_Cluster17	NA	-0.00586291	0.00145287	5.45071e-05	0.000551916	TRUE	2.42403e-08
GO:0050714	positive regulation of protein secretion	-0.0373512	0.009259	5.48246e-05	0.000551267	TRUE	-8.7378e-09
GO:0031667	response to nutrient levels	-0.0355573	0.00881659	5.50701e-05	0.000550767	TRUE	-7.92156e-09
MP:0001216	abnormal epidermal layer morphology	-0.0331259	0.00821416	5.51218e-05	0.000550663	TRUE	-7.25845e-09
ENSG00000100503	NIN PPI subnetwork	0.0334328	0.00829211	5.53325e-05	0.000550236	TRUE	1.67297e-09
ENSG00000168172	HOOK3 PPI subnetwork	0.0332447	0.00824628	5.54277e-05	0.000550044	TRUE	3.56126e-09
MP:0002882	abnormal neuron morphology	0.0335276	0.00831715	5.5507e-05	0.000549884	TRUE	5.99238e-09
GO:0071565	nBAF complex	0.0335908	0.00833325	5.5555e-05	0.000549788	TRUE	7.21817e-09
GO:0042596	fear response	0.0365759	0.00907388	5.55636e-05	0.000549771	TRUE	1.00591e-08
GO:0045834	positive regulation of lipid metabolic process	-0.0366082	0.00908254	5.56302e-05	0.000549637	TRUE	-5.41959e-09
REACTOME_INTEGRIN_CELL_SURFACE_INTERACTIONS	REACTOME_INTEGRIN_CELL_SURFACE_INTERACTIONS	-0.0332474	0.00825106	5.59035e-05	0.000549089	TRUE	-7.37666e-09
GTEx.18	Brain_Putamen_(basal_ganglia)	0.0318933	0.00791568	5.59827e-05	0.000548931	TRUE	-5.69416e-09
MP:0004077	abnormal striatum morphology	0.0342015	0.00849234	5.64134e-05	0.000548074	TRUE	4.93548e-09
GO:0003001	generation of a signal involved in cell-cell signaling	0.0345513	0.00858005	5.65081e-05	0.000547887	TRUE	6.69215e-09
ENSG00000099783	HNRNPM PPI subnetwork	0.0315979	0.00784761	5.66293e-05	0.000547647	TRUE	9.45251e-09
ENSG00000172534	HCFC1 PPI subnetwork	0.0334797	0.00831658	5.68153e-05	0.000547281	TRUE	6.24229e-09
mouse_gutendoderm_projected_pcaloadings_clusters_Cluster3_PC_4	NA	4.53899e-05	1.12785e-05	5.71071e-05	0.000546709	TRUE	1.75852e-06
GO:0001906	cell killing	-0.0368513	0.00915957	5.74004e-05	0.000546136	TRUE	-5.88771e-09
mouse_airway_projected_pcaloadings_clusters_Cluster0_PC_4	NA	-9.13022e-05	2.26964e-05	5.75207e-05	0.000545903	TRUE	-1.06798e-06
REACTOME_NOREPINEPHRINE_NEUROTRANSMITTER_RELEASE_CYCLE	REACTOME_NOREPINEPHRINE_NEUROTRANSMITTER_RELEASE_CYCLE	0.0333464	0.00828967	5.75493e-05	0.000545847	TRUE	7.52138e-09
GO:0060688	regulation of morphogenesis of a branching structure	-0.0363712	0.00904305	5.77042e-05	0.000545547	TRUE	-1.46899e-08
mouse_brain2_projected_pcaloadings_PC_2	NA	-3.35394e-06	8.34157e-07	5.80118e-05	0.000544953	TRUE	4.07324e-06
GO:0051223	regulation of protein transport	-0.0372843	0.00927363	5.80836e-05	0.000544815	TRUE	-1.29524e-08
mouse_brain_average_expression_Cluster12	NA	-0.0364908	0.00907923	5.84084e-05	0.000544192	TRUE	3.1069e-09
ENSG00000158869	FCER1G PPI subnetwork	-0.0342236	0.00851532	5.84293e-05	0.000544152	TRUE	-5.00025e-09
mouse_multiple2_bulk_projected_pcaloadings_PC_17	NA	-0.000193622	4.81977e-05	5.88845e-05	0.000543285	TRUE	2.19163e-07
mouse_brain4_neurons_projected_icaloadings_IC_55	NA	-3.44296e-05	8.57099e-06	5.8945e-05	0.00054317	TRUE	5.21117e-06
mouse_heart_control_projected_pcaloadings_clusters_Cluster10_PC_1	NA	-0.000234609	5.84109e-05	5.90621e-05	0.000542948	TRUE	5.84521e-09
ENSG00000105229	PIAS4 PPI subnetwork	0.0336992	0.00839033	5.90851e-05	0.000542905	TRUE	1.39964e-08
ENSG00000122756	CNTFR PPI subnetwork	-0.0348073	0.00866718	5.91974e-05	0.000542693	TRUE	-1.34622e-08
GO:0005506	iron ion binding	-0.0331691	0.00825979	5.92623e-05	0.00054257	TRUE	-3.27401e-09
ENSG00000100385	IL2RB PPI subnetwork	-0.0346126	0.00861987	5.9333e-05	0.000542437	TRUE	-9.27364e-09
ENSG00000141646	SMAD4 PPI subnetwork	0.0333641	0.00831157	5.96541e-05	0.000541834	TRUE	1.14838e-08
mouse_brain2_projected_icaloadings_IC_16	NA	3.07474e-05	7.66032e-06	5.9735e-05	0.000541683	TRUE	4.34539e-07
GO:0050880	regulation of blood vessel size	-0.0358373	0.00892928	5.9835e-05	0.000541496	TRUE	-1.08127e-08
MP:0002916	increased synaptic depression	0.0334574	0.00833668	5.98829e-05	0.000541406	TRUE	3.18088e-09
MP:0002272	abnormal nervous system electrophysiology	0.0330795	0.00824436	6.01096e-05	0.000540984	TRUE	7.87768e-09
mouse_multiple2_droplet_projected_pcaloadings_PC_7	NA	1.32175e-06	3.29481e-07	6.03013e-05	0.000540629	TRUE	-3.05971e-07
mouse_brain_projected_icaloadings_IC_31	NA	0.000967368	0.000241203	6.05645e-05	0.000540142	TRUE	8.60665e-09
mouse_brain4_neurons_projected_pcaloadings_clusters_Cluster12_PC_2	NA	-3.81117e-05	9.50363e-06	6.06608e-05	0.000539965	TRUE	3.86707e-07
mouse_muscle2_projected_icaloadings_IC_20	NA	-2.37928e-05	5.93421e-06	6.08669e-05	0.000539586	TRUE	1.26998e-06
GO:0033273	response to vitamin	-0.0362761	0.00904892	6.10046e-05	0.000539333	TRUE	-6.03586e-09
mouse_multiple2_facs_diffexprs_down_genes_clusters_Cluster27	NA	-0.0751137	0.0187403	6.11981e-05	0.00053898	TRUE	1.34371e-09
mouse_brain4_neurons_projected_icaloadings_IC_34	NA	-2.93711e-05	7.32968e-06	6.14586e-05	0.000538505	TRUE	-3.38889e-06
ENSG00000034053	APBA2 PPI subnetwork	0.0339129	0.00847676	6.31572e-05	0.000535461	TRUE	6.4493e-09
ENSG00000091181	IL5RA PPI subnetwork	-0.0346847	0.00867412	6.37081e-05	0.000534491	TRUE	-1.03388e-08
GO:0050868	negative regulation of T cell activation	-0.0370201	0.00926012	6.39342e-05	0.000534095	TRUE	-8.85381e-09
ENSG00000179915	NRXN1 PPI subnetwork	0.0336547	0.0084199	6.4138e-05	0.00053374	TRUE	3.52103e-09
GO:0002274	myeloid leukocyte activation	-0.0362069	0.00906679	6.5145e-05	0.000532001	TRUE	-7.57296e-09
GO:0016879	ligase activity, forming carbon-nitrogen bonds	0.0327426	0.00820064	6.53264e-05	0.00053169	TRUE	3.6252e-09
GO:0002824	positive regulation of adaptive immune response based on somatic recombination of immune receptors built from immunoglobulin superfamily domains	-0.0369837	0.00926403	6.54682e-05	0.000531448	TRUE	-2.33345e-09
ENSG00000171560	FGA PPI subnetwork	-0.0338356	0.00847752	6.57358e-05	0.000530993	TRUE	-1.11076e-08
KEGG_AXON_GUIDANCE	KEGG_AXON_GUIDANCE	0.0331467	0.00830503	6.57506e-05	0.000530967	TRUE	3.09913e-09
mouse_muscle_projected_icaloadings_IC_23	NA	-2.33411e-05	5.84895e-06	6.58922e-05	0.000530727	TRUE	1.98476e-06
ENSG00000196470	SIAH1 PPI subnetwork	0.0337984	0.00847035	6.60174e-05	0.000530515	TRUE	2.97472e-09
ENSG00000139970	RTN1 PPI subnetwork	0.0332055	0.00832189	6.60347e-05	0.000530486	TRUE	6.39739e-09
mouse_hemogenicendothelium_projected_pcaloadings_clusters_Cluster5_PC_1	NA	-1.30882e-05	3.28056e-06	6.61755e-05	0.000530248	TRUE	-1.79806e-06
GO:0035150	regulation of tube size	-0.0357084	0.00895534	6.68043e-05	0.000529193	TRUE	-1.04873e-08
MP:0008719	impaired neutrophil recruitment	-0.0333627	0.00837324	6.76383e-05	0.000527808	TRUE	-6.61988e-09
mouse_hairfollicle_projected_icaloadings_IC_45	NA	6.53549e-05	1.64084e-05	6.80454e-05	0.000527138	TRUE	3.19755e-08
mouse_digestive_fetal_projected_pcaloadings_clusters_Cluster7_PC_2	NA	-7.15144e-05	1.79658e-05	6.8743e-05	0.000525999	TRUE	-2.6446e-07
MP:0009858	abnormal cellular extravasation	-0.0338328	0.00849975	6.87876e-05	0.000525927	TRUE	-8.01971e-09
ENSG00000169564	PCBP1 PPI subnetwork	0.0315123	0.00791712	6.88364e-05	0.000525848	TRUE	8.33662e-09
ENSG00000100448	CTSG PPI subnetwork	-0.0333082	0.00836889	6.89156e-05	0.000525719	TRUE	-8.04762e-09
mouse_heart_control_projected_pcaloadings_clusters_Cluster3_PC_2	NA	0.0001327	3.33565e-05	6.94265e-05	0.000524895	TRUE	-3.91278e-07
REACTOME_ACTIVATION_OF_GABAB_RECEPTORS	REACTOME_ACTIVATION_OF_GABAB_RECEPTORS	0.0335619	0.00843734	6.95595e-05	0.000524681	TRUE	9.37223e-09
ENSG00000136238	RAC1 PPI subnetwork	0.0326679	0.00821791	7.03168e-05	0.000523473	TRUE	5.67384e-09
GO:0016514	SWI/SNF complex	0.033207	0.0083536	7.03266e-05	0.000523457	TRUE	9.52412e-09
GO:0005261	cation channel activity	0.0326072	0.00820737	7.09983e-05	0.000522397	TRUE	1.26695e-08
GO:0048333	mesodermal cell differentiation	-0.0365651	0.00920364	7.10037e-05	0.000522388	TRUE	-1.30502e-08
ENSG00000138758	SEPT11 PPI subnetwork	0.0325869	0.0082036	7.11907e-05	0.000522094	TRUE	1.50145e-09
GO:0051899	membrane depolarization	0.035546	0.00894969	7.13426e-05	0.000521857	TRUE	1.16643e-08
mouse_brain2_projected_icaloadings_IC_2	NA	-2.14941e-05	5.41213e-06	7.14304e-05	0.000521719	TRUE	1.37932e-07
MP:0002920	decreased paired-pulse facilitation	0.0339198	0.00854122	7.14802e-05	0.000521642	TRUE	8.54082e-09
GO:0005507	copper ion binding	-0.0336863	0.00848261	7.15063e-05	0.000521601	TRUE	-4.04037e-09
mouse_multiple2_droplet_projected_pcaloadings_PC_28	NA	-9.15715e-06	2.30608e-06	7.16096e-05	0.00052144	TRUE	8.68413e-07
GO:0002703	regulation of leukocyte mediated immunity	-0.0367485	0.00925492	7.16611e-05	0.00052136	TRUE	-2.78506e-09
GO:0050867	positive regulation of cell activation	-0.0363076	0.00914551	7.18742e-05	0.000521028	TRUE	-2.98959e-09
GO:0048368	lateral mesoderm development	-0.0371785	0.00936632	7.20599e-05	0.00052074	TRUE	-1.75172e-08
GO:0071706	tumor necrosis factor superfamily cytokine production	-0.0358239	0.00902548	7.21162e-05	0.000520653	TRUE	3.56402e-09
mouse_brain4_bnst_projected_pcaloadings_clusters_Cluster0_PC_5	NA	-4.37305e-05	1.102e-05	7.23953e-05	0.000520222	TRUE	-2.4702e-06
mouse_hemogenicendothelium_projected_pcaloadings_clusters_Cluster10_PC_5	NA	-0.000106035	2.67235e-05	7.25202e-05	0.00052003	TRUE	-3.05908e-06
ENSG00000136450	SRSF1 PPI subnetwork	0.0309872	0.00781411	7.32298e-05	0.000518943	TRUE	8.47784e-09
GO:0032623	interleukin-2 production	-0.0368349	0.00929298	7.37881e-05	0.000518096	TRUE	-5.35062e-09
MP:0005011	increased eosinophil cell number	-0.0337273	0.00850915	7.38123e-05	0.000518059	TRUE	-4.35117e-09
GO:0042088	T-helper 1 type immune response	-0.0366676	0.00925161	7.3897e-05	0.000517931	TRUE	-4.52092e-09
GO:0045177	apical part of cell	-0.0322823	0.00814556	7.39575e-05	0.00051784	TRUE	-7.83335e-09
ENSG00000172409	CLP1 PPI subnetwork	0.0311453	0.00786103	7.43274e-05	0.000517283	TRUE	9.67445e-09
mouse_brain4_neurons_projected_pcaloadings_clusters_Cluster5_PC_5	NA	-4.92909e-05	1.24453e-05	7.47629e-05	0.000516632	TRUE	3.89587e-07
ENSG00000090060	PAPOLA PPI subnetwork	0.0310987	0.0078524	7.48218e-05	0.000516544	TRUE	8.7041e-09
mouse_brain4_bnst_projected_pcaloadings_clusters_Cluster25_PC_4	NA	0.000322443	8.14247e-05	7.4944e-05	0.000516362	TRUE	6.47329e-07
ENSG00000173702	MUC13 PPI subnetwork	-0.0335299	0.00846776	7.50399e-05	0.000516219	TRUE	-1.80148e-08
ENSG00000119335	SET PPI subnetwork	0.0337207	0.0085188	7.54572e-05	0.0005156	TRUE	5.92476e-09
MP:0000220	increased monocyte cell number	-0.0333129	0.00841668	7.55923e-05	0.000515401	TRUE	-9.8967e-09
ENSG00000105514	RAB3D PPI subnetwork	0.0325114	0.00821487	7.56985e-05	0.000515244	TRUE	-7.77025e-10
mouse_multiple_diffexprs_tstat_clusters_Cluster39	NA	0.00266898	0.000674396	7.57122e-05	0.000515224	TRUE	-1.02765e-07
GO:0002449	lymphocyte mediated immunity	-0.0364042	0.00919918	7.57918e-05	0.000515107	TRUE	-8.04926e-10
ENSG00000159110	IFNAR2 PPI subnetwork	-0.034327	0.00867542	7.59556e-05	0.000514866	TRUE	-1.17453e-08
GO:0030534	adult behavior	0.0354739	0.00896646	7.61231e-05	0.00051462	TRUE	1.00753e-08
MP:0001364	decreased anxiety-related response	0.0328818	0.0083114	7.61418e-05	0.000514593	TRUE	1.39067e-09
GO:0042312	regulation of vasodilation	-0.0359982	0.00910341	7.67391e-05	0.000513721	TRUE	-5.2307e-09
mouse_hemogenicendothelium_projected_pcaloadings_clusters_Cluster11_PC_2	NA	7.70515e-05	1.94859e-05	7.67853e-05	0.000513654	TRUE	1.80455e-06
mouse_brain4_neurons_projected_icaloadings_IC_43	NA	-3.30096e-05	8.34815e-06	7.68151e-05	0.000513611	TRUE	1.18581e-07
mouse_brain4_neurons_projected_pcaloadings_clusters_Cluster19_PC_1	NA	2.04187e-05	5.16425e-06	7.69005e-05	0.000513487	TRUE	2.50017e-06
mouse_brain4_neurons_projected_pcaloadings_clusters_Cluster32_PC_4	NA	-0.000541531	0.00013699	7.71508e-05	0.000513124	TRUE	-1.8106e-07
mouse_development_projected_pcaloadings_clusters_Cluster11_PC_4	NA	0.000107593	2.72214e-05	7.73376e-05	0.000512855	TRUE	5.20477e-06
GO:0045619	regulation of lymphocyte differentiation	-0.0361609	0.00914967	7.74508e-05	0.000512692	TRUE	-1.35125e-09
mouse_brain4_neurons_projected_pcaloadings_clusters_Cluster22_PC_8	NA	0.000250609	6.34182e-05	7.76044e-05	0.000512471	TRUE	1.5384e-06
mouse_airway_diffexprs_genes_clusters_Cluster12	NA	0.101239	0.02562	7.7642e-05	0.000512416	TRUE	2.85315e-09
GO:0022600	digestive system process	-0.0349383	0.00884214	7.77139e-05	0.000512313	TRUE	-7.75449e-09
MP:0002442	abnormal leukocyte physiology	-0.0334094	0.00845572	7.77924e-05	0.000512201	TRUE	-4.30763e-10
mouse_brain_projected_icaloadings_IC_68	NA	0.00137817	0.000348889	7.8095e-05	0.000511768	TRUE	8.15872e-08
ENSG00000116678	LEPR PPI subnetwork	-0.0341595	0.00864865	7.82528e-05	0.000511542	TRUE	-1.12773e-08
REACTOME_ACETYLCHOLINE_NEUROTRANSMITTER_RELEASE_CYCLE	REACTOME_ACETYLCHOLINE_NEUROTRANSMITTER_RELEASE_CYCLE	0.0328848	0.00832899	7.87298e-05	0.000510865	TRUE	3.33684e-09
ENSG00000155926	SLA PPI subnetwork	-0.0336948	0.00853849	7.93943e-05	0.000509927	TRUE	-1.14139e-08
MP:0008699	increased interleukin-4 secretion	-0.0333331	0.00844754	7.95023e-05	0.000509776	TRUE	-6.17124e-09
ENSG00000091129	NRCAM PPI subnetwork	0.0333834	0.00846064	7.95571e-05	0.000509699	TRUE	4.25151e-09
ENSG00000086102	NFX1 PPI subnetwork	0.0310443	0.00787143	8.01604e-05	0.000508856	TRUE	8.02258e-09
ENSG00000185359	HGS PPI subnetwork	0.0327799	0.0083117	8.01901e-05	0.000508815	TRUE	1.0903e-08
ENSG00000107295	SH3GL2 PPI subnetwork	0.0323655	0.00820933	8.0628e-05	0.000508208	TRUE	-2.2456e-10
mouse_brain_average_expression_Cluster0	NA	0.0842724	0.0213797	8.09074e-05	0.000507822	TRUE	-1.46058e-09
GO:0043484	regulation of RNA splicing	0.0340595	0.00864177	8.1052e-05	0.000507623	TRUE	1.00518e-08
GO:0021766	hippocampus development	0.035766	0.00907575	8.11989e-05	0.000507421	TRUE	5.63581e-09
GO:0042311	vasodilation	-0.0357275	0.00907017	8.18175e-05	0.000506575	TRUE	-6.05035e-09
GO:0006633	fatty acid biosynthetic process	-0.0343483	0.00872098	8.1966e-05	0.000506373	TRUE	-3.25919e-09
mouse_multiple_projected_icaloadings_IC_30	NA	2.31033e-05	5.86631e-06	8.20608e-05	0.000506244	TRUE	-3.78393e-07
mouse_development_projected_icaloadings_IC_41	NA	2.65428e-05	6.74145e-06	8.24188e-05	0.000505758	TRUE	1.07607e-06
ENSG00000105963	ADAP1 PPI subnetwork	0.0338254	0.00859738	8.34083e-05	0.000504428	TRUE	1.13334e-08
ENSG00000169306	IL1RAPL1 PPI subnetwork	-0.0331901	0.00843829	8.37955e-05	0.000503911	TRUE	-1.80708e-08
MP:0002757	decreased vertical activity	0.0329822	0.00838583	8.38625e-05	0.000503822	TRUE	6.92039e-09
mouse_brain4_neurons_projected_pcaloadings_clusters_Cluster18_PC_6	NA	-0.000131501	3.34362e-05	8.39272e-05	0.000503736	TRUE	1.07899e-06
MP:0001900	impaired synaptic plasticity	0.0330012	0.00839108	8.39289e-05	0.000503734	TRUE	1.35707e-09
ENSG00000092964	DPYSL2 PPI subnetwork	0.0325802	0.00828408	8.39364e-05	0.000503724	TRUE	4.37376e-09
mouse_gutendoderm_projected_pcaloadings_clusters_Cluster8_PC_5	NA	5.11236e-05	1.30017e-05	8.42145e-05	0.000503355	TRUE	-6.94268e-07
ENSG00000157388	CACNA1D PPI subnetwork	0.0333613	0.00848567	8.44217e-05	0.000503081	TRUE	1.07217e-08
GO:0032496	response to lipopolysaccharide	-0.0351397	0.00893845	8.44903e-05	0.000502991	TRUE	-9.12895e-10
GO:0045087	innate immune response	-0.0342632	0.00871602	8.45741e-05	0.00050288	TRUE	-2.10758e-09
mouse_brain4_neurons_projected_pcaloadings_clusters_Cluster11_PC_7	NA	-8.83814e-05	2.2488e-05	8.48866e-05	0.000502469	TRUE	1.04528e-06
mouse_hemogenicendothelium_average_expression_Cluster5	NA	0.262977	0.0669215	8.50728e-05	0.000502225	TRUE	1.63899e-10
mouse_microglia_projected_pcaloadings_PC_10	NA	-9.90243e-06	2.52035e-06	8.53037e-05	0.000501923	TRUE	-1.86923e-06
GO:0045723	positive regulation of fatty acid biosynthetic process	-0.0368311	0.00937557	8.55095e-05	0.000501654	TRUE	-1.19958e-08
KEGG_ENDOMETRIAL_CANCER	KEGG_ENDOMETRIAL_CANCER	0.0328518	0.0083631	8.55898e-05	0.000501549	TRUE	1.08329e-08
MP:0002499	chronic inflammation	-0.0333267	0.00848497	8.57504e-05	0.00050134	TRUE	-2.50294e-09
ENSG00000176102	CSTF3 PPI subnetwork	0.0311008	0.00792193	8.64028e-05	0.000500495	TRUE	1.20302e-08
GO:0001772	immunological synapse	-0.0331413	0.008443	8.66206e-05	0.000500215	TRUE	-1.00082e-08
GO:0008601	protein phosphatase type 2A regulator activity	0.032681	0.00832774	8.6964e-05	0.000499774	TRUE	8.90489e-09
GO:0050778	positive regulation of immune response	-0.0349865	0.00891541	8.69912e-05	0.000499739	TRUE	-2.55845e-09
mouse_brain2_projected_icaloadings_IC_35	NA	4.08276e-05	1.04043e-05	8.70592e-05	0.000499652	TRUE	-3.53283e-06
ENSG00000120899	PTK2B PPI subnetwork	0.0323147	0.00823734	8.74695e-05	0.000499128	TRUE	7.19676e-09
GO:0008237	metallopeptidase activity	-0.032762	0.00835185	8.75521e-05	0.000499023	TRUE	-6.79257e-10
GO:0016814	hydrolase activity, acting on carbon-nitrogen (but not peptide) bonds, in cyclic amidines	-0.0335563	0.00855523	8.77016e-05	0.000498832	TRUE	-7.70348e-09
mouse_gutendoderm_projected_pcaloadings_clusters_Cluster3_PC_2	NA	-1.10207e-05	2.81052e-06	8.81014e-05	0.000498325	TRUE	-6.09002e-06
GO:0031012	extracellular matrix	-0.0317396	0.00809784	8.8729e-05	0.000497534	TRUE	-1.32428e-09
ENSG00000122861	PLAU PPI subnetwork	-0.0327243	0.00834997	8.88856e-05	0.000497338	TRUE	-1.05402e-08
ENSG00000011304	PTBP1 PPI subnetwork	0.0307255	0.00784169	8.92046e-05	0.000496938	TRUE	7.72055e-09
GO:0002709	regulation of T cell mediated immunity	-0.0366987	0.00936648	8.92537e-05	0.000496877	TRUE	-7.14382e-09
GO:0001871	pattern binding	-0.0323832	0.00826612	8.9443e-05	0.000496641	TRUE	-4.10103e-09
ENSG00000133703	KRAS PPI subnetwork	0.0327202	0.00835316	8.96206e-05	0.00049642	TRUE	6.15271e-09
mouse_heart_control_projected_pcaloadings_clusters_Cluster5_PC_5	NA	0.000281456	7.18673e-05	8.99072e-05	0.000496064	TRUE	7.45532e-07
GO:0032946	positive regulation of mononuclear cell proliferation	-0.0361726	0.00923776	9.01293e-05	0.000495789	TRUE	-2.95147e-09
MP:0001798	impaired macrophage phagocytosis	-0.0327666	0.00836949	9.04022e-05	0.000495452	TRUE	-4.74699e-09
mouse_multiple2_droplet_projected_icaloadings_IC_6	NA	9.40489e-06	2.40228e-06	9.04087e-05	0.000495444	TRUE	5.8881e-07
ENSG00000205937	RNPS1 PPI subnetwork	0.0304165	0.00776974	9.05001e-05	0.000495332	TRUE	3.9587e-09
GO:0050905	neuromuscular process	0.035639	0.00910524	9.07352e-05	0.000495043	TRUE	8.8835e-09
mouse_hairfollicle_projected_pcaloadings_PC_24	NA	-3.99506e-05	1.02181e-05	9.2373e-05	0.000493049	TRUE	-2.60277e-06
mouse_multiple2_droplet_projected_pcaloadings_clusters_Cluster17_PC_1	NA	-1.54889e-06	3.96406e-07	9.33235e-05	0.000491909	TRUE	-9.59075e-07
mouse_hairfollicle_projected_icaloadings_IC_28	NA	-4.54553e-05	1.16341e-05	9.34158e-05	0.000491798	TRUE	-7.84659e-07
ENSG00000160201	U2AF1 PPI subnetwork	0.030644	0.00784353	9.34807e-05	0.000491721	TRUE	9.68561e-09
mouse_brain4_neurons_projected_pcaloadings_PC_18	NA	-1.49103e-05	3.81694e-06	9.36961e-05	0.000491465	TRUE	-7.92244e-06
MP:0001273	decreased metastatic potential	-0.033065	0.00846491	9.37876e-05	0.000491356	TRUE	-8.79456e-09
ENSG00000072062	PRKACA PPI subnetwork	0.0325885	0.00834608	9.43611e-05	0.000490677	TRUE	9.29267e-09
ENSG00000196504	PRPF40A PPI subnetwork	0.0312523	0.00800428	9.44388e-05	0.000490585	TRUE	4.258e-09
GO:0005604	basement membrane	-0.0319266	0.00818088	9.5169e-05	0.000489727	TRUE	-8.00809e-09
mouse_hemogenicendothelium_projected_icaloadings_IC_31	NA	2.60039e-05	6.66658e-06	9.59423e-05	0.000488825	TRUE	8.22003e-07
GO:0007494	midgut development	-0.0357071	0.00915437	9.59736e-05	0.000488789	TRUE	-1.12847e-08
KEGG_RENAL_CELL_CARCINOMA	KEGG_RENAL_CELL_CARCINOMA	0.0319063	0.00818066	9.61085e-05	0.000488632	TRUE	9.73513e-09
GO:0050671	positive regulation of lymphocyte proliferation	-0.0360003	0.00923061	9.61526e-05	0.000488581	TRUE	-2.92236e-09
GO:0040017	positive regulation of locomotion	-0.0344367	0.00883141	9.64516e-05	0.000488236	TRUE	-7.69808e-09
GO:0016570	histone modification	0.0322509	0.00827149	9.65753e-05	0.000488093	TRUE	8.62937e-10
ENSG00000171720	HDAC3 PPI subnetwork	0.032135	0.00824227	9.66684e-05	0.000487985	TRUE	6.69963e-09
mouse_brain2_diffexprs_tstat_clusters_Cluster1	NA	0.00561487	0.00144022	9.67404e-05	0.000487903	TRUE	1.10267e-09
mouse_brain4_bnst_projected_pcaloadings_clusters_Cluster1_PC_9	NA	8.62664e-05	2.21289e-05	9.68506e-05	0.000487776	TRUE	4.29201e-06
mouse_epithelium_projected_pcaloadings_clusters_Cluster1_PC_1	NA	-8.80873e-06	2.25987e-06	9.70336e-05	0.000487565	TRUE	-1.42438e-06
mouse_development_diffexprs_down_genes_clusters_Cluster4	NA	-0.0769246	0.0197378	9.72571e-05	0.000487309	TRUE	-3.29435e-10
mouse_brain4_neurons_projected_pcaloadings_clusters_Cluster10_PC_6	NA	9.03356e-05	2.31808e-05	9.73888e-05	0.000487158	TRUE	-3.66526e-07
ENSG00000063244	U2AF2 PPI subnetwork	0.030603	0.00785619	9.804e-05	0.000486416	TRUE	6.88937e-09
ENSG00000124164	VAPB PPI subnetwork	0.0322474	0.0082806	9.8468e-05	0.000485931	TRUE	1.45986e-08
GO:0005544	calcium-dependent phospholipid binding	-0.0328034	0.00842345	9.84874e-05	0.000485909	TRUE	-1.16681e-08
ENSG00000142273	CBLC PPI subnetwork	-0.0328903	0.00844582	9.84968e-05	0.000485898	TRUE	-9.88824e-09
mouse_digestive_fetal_projected_pcaloadings_clusters_Cluster15_PC_1	NA	6.67794e-05	1.71546e-05	9.90946e-05	0.000485224	TRUE	-1.04987e-06
GO:0001666	response to hypoxia	-0.0349414	0.00897616	9.91396e-05	0.000485174	TRUE	-1.12221e-08
KEGG_METABOLISM_OF_XENOBIOTICS_BY_CYTOCHROME_P450	KEGG_METABOLISM_OF_XENOBIOTICS_BY_CYTOCHROME_P450	-0.0321237	0.00825537	9.97293e-05	0.000484513	TRUE	-5.08666e-09
MP:0003463	abnormal single cell response	0.0336667	0.00865221	9.97854e-05	0.000484451	TRUE	9.28526e-09
MP:0008246	abnormal leukocyte morphology	-0.0333078	0.00856163	0.0001001	0.0004841	TRUE	-7.39516e-09
mouse_digestive_fetal_projected_icaloadings_IC_22	NA	0.000144319	3.70972e-05	0.000100123	0.000484074	TRUE	-2.48596e-07
GO:0002456	T cell mediated immunity	-0.0364863	0.00938057	0.000100425	0.000483739	TRUE	-6.3256e-09
mouse_heart_ko_average_expression_Cluster6	NA	0.222709	0.0572621	0.00010054	0.000483612	TRUE	-4.91712e-10
mouse_development_projected_pcaloadings_clusters_Cluster3_PC_9	NA	-8.56524e-05	2.20257e-05	0.000100765	0.000483363	TRUE	-4.00739e-06
GO:0070647	protein modification by small protein conjugation or removal	0.0327314	0.00841759	0.000100886	0.000483229	TRUE	3.3133e-09
mouse_gastrulation_projected_pcaloadings_clusters_Cluster2_PC_6	NA	-1.61751e-05	4.16007e-06	0.000100998	0.000483106	TRUE	-4.61223e-06
MP:0008687	increased interleukin-2 secretion	-0.0327048	0.0084146	0.000101627	0.000482414	TRUE	-5.84278e-09
mouse_brain2_projected_pcaloadings_PC_24	NA	-2.81058e-05	7.23215e-06	0.000101811	0.000482213	TRUE	-4.83224e-06
mouse_airway_diffexprs_tstat_clusters_Cluster12	NA	0.00575986	0.0014823	0.000102008	0.000481998	TRUE	3.47886e-09
GO:0008544	epidermis development	-0.0341346	0.00878505	0.000102104	0.000481893	TRUE	-4.56579e-09
mouse_airway_projected_pcaloadings_clusters_Cluster2_PC_6	NA	0.000140726	3.6219e-05	0.000102158	0.000481834	TRUE	7.92671e-07
ENSG00000182979	MTA1 PPI subnetwork	0.0324896	0.00837034	0.000103806	0.000480051	TRUE	8.14567e-09
ENSG00000119888	EPCAM PPI subnetwork	-0.0321756	0.00828992	0.000103902	0.000479949	TRUE	-1.62433e-08
ENSG00000181222	POLR2A PPI subnetwork	0.0302619	0.00779901	0.000104359	0.00047946	TRUE	4.62294e-09
ENSG00000169213	RAB3B PPI subnetwork	0.0318589	0.00821122	0.000104492	0.000479319	TRUE	1.16849e-09
mouse_brain2_projected_icaloadings_IC_38	NA	-4.02003e-05	1.03626e-05	0.000104734	0.00047906	TRUE	3.55902e-06
mouse_muscle_projected_icaloadings_IC_5	NA	-1.81204e-05	4.67151e-06	0.000104922	0.000478861	TRUE	7.42326e-08
ENSG00000082701	GSK3B PPI subnetwork	0.0321241	0.00828274	0.000105131	0.00047864	TRUE	-7.72823e-10
mouse_brain_projected_pcaloadings_PC_7	NA	5.18117e-05	1.33602e-05	0.000105291	0.00047847	TRUE	1.89964e-06
GO:0002263	cell activation involved in immune response	-0.0350322	0.00903357	0.000105317	0.000478443	TRUE	-3.40462e-09
mouse_multiple2_droplet_diffexprs_tstat_clusters_Cluster21	NA	0.00173873	0.000448372	0.000105376	0.00047838	TRUE	8.2685e-08
GO:0051346	negative regulation of hydrolase activity	-0.0343454	0.00885807	0.000105621	0.000478122	TRUE	-2.42366e-09
mouse_brain2_projected_pcaloadings_clusters_Cluster12_PC_1	NA	4.2725e-06	1.10257e-06	0.000106603	0.000477092	TRUE	-1.55924e-06
mouse_digestive_adult_projected_pcaloadings_PC_9	NA	-0.000141276	3.64598e-05	0.000106687	0.000477004	TRUE	-2.92993e-06
ENSG00000167083	GNGT2 PPI subnetwork	0.0328372	0.00847704	0.000107215	0.000476455	TRUE	1.54937e-08
mouse_multiple2_droplet_average_expression_Cluster17	NA	0.055304	0.0142771	0.000107231	0.000476438	TRUE	-4.037e-11
ENSG00000116350	SRSF4 PPI subnetwork	0.030425	0.00785539	0.000107442	0.000476219	TRUE	8.55472e-09
REACTOME_CYTOCHROME_P450_:_ARRANGED_BY_SUBSTRATE_TYPE	REACTOME_CYTOCHROME_P450_:_ARRANGED_BY_SUBSTRATE_TYPE	-0.0322052	0.00831954	0.000108375	0.000475256	TRUE	-7.77149e-09
mouse_digestive_fetal_projected_icaloadings_IC_13	NA	0.000127754	3.30109e-05	0.000108806	0.000474815	TRUE	3.17326e-07
ENSG00000171150	SOCS5 PPI subnetwork	-0.0325938	0.00842804	0.000110046	0.000473554	TRUE	-1.29937e-08
ENSG00000134259	NGF PPI subnetwork	0.032646	0.0084417	0.00011008	0.000473519	TRUE	1.19674e-08
MP:0008751	abnormal interleukin level	-0.032863	0.00849887	0.000110295	0.000473302	TRUE	9.09642e-10
mouse_brain4_neurons_projected_pcaloadings_clusters_Cluster21_PC_3	NA	-0.000109478	2.83129e-05	0.000110308	0.000473288	TRUE	1.63331e-07
mouse_heart_control_diffexprs_tstat_clusters_Cluster7	NA	0.0113308	0.00293212	0.000111381	0.000472211	TRUE	-1.2302e-08
mouse_brain4_neurons_projected_pcaloadings_clusters_Cluster16_PC_2	NA	5.87714e-05	1.52109e-05	0.00011165	0.000471943	TRUE	5.88998e-06
ENSG00000105705	SUGP1 PPI subnetwork	0.0303325	0.00785056	0.000111666	0.000471927	TRUE	9.39079e-09
GO:0045178	basal part of cell	-0.0320389	0.00829476	0.000112208	0.000471388	TRUE	-1.25604e-08
ENSG00000184117	NIPSNAP1 PPI subnetwork	0.0321128	0.00831831	0.000113154	0.000470453	TRUE	2.85524e-09
mouse_airway_projected_pcaloadings_clusters_Cluster20_PC_3	NA	-0.000195866	5.07421e-05	0.000113374	0.000470237	TRUE	-1.66308e-06
mouse_brain2_projected_pcaloadings_clusters_Cluster8_PC_1	NA	-2.05878e-05	5.33364e-06	0.000113393	0.000470219	TRUE	1.23523e-06
mouse_digestive_fetal_projected_pcaloadings_clusters_Cluster12_PC_4	NA	0.000333246	8.63917e-05	0.000114609	0.000469032	TRUE	1.76882e-06
ENSG00000198788	MUC2 PPI subnetwork	-0.0322327	0.00835932	0.000115304	0.000468359	TRUE	-1.57159e-08
MP:0008735	increased susceptibility to endotoxin shock	-0.032397	0.0084045	0.000115859	0.000467824	TRUE	-1.07979e-08
MP:0000832	abnormal thalamus morphology	0.0330669	0.00857894	0.000116004	0.000467685	TRUE	6.45597e-10
GO:0002819	regulation of adaptive immune response	-0.0353192	0.00917269	0.000117893	0.000465889	TRUE	-2.1972e-09
GO:0045907	positive regulation of vasoconstriction	-0.0360037	0.00935264	0.000118326	0.000465481	TRUE	-1.40872e-08
mouse_brain4_neurons_projected_pcaloadings_clusters_Cluster0_PC_3	NA	2.75013e-05	7.1442e-06	0.00011838	0.00046543	TRUE	5.10929e-06
MP:0001190	reddish skin	-0.0323819	0.00841373	0.000118747	0.000465085	TRUE	-3.69289e-09
GO:0070665	positive regulation of leukocyte proliferation	-0.0355405	0.00923648	0.000119162	0.000464697	TRUE	-2.78411e-09
MP:0001192	scaly skin	-0.0326336	0.00848112	0.000119188	0.000464673	TRUE	-3.93797e-09
mouse_brain2_projected_pcaloadings_clusters_Cluster7_PC_4	NA	7.75902e-05	2.0166e-05	0.000119291	0.000464577	TRUE	-1.11419e-06
GO:0050900	leukocyte migration	-0.0341766	0.00888359	0.000119496	0.000464386	TRUE	-1.3047e-09
ENSG00000106683	LIMK1 PPI subnetwork	0.0327962	0.00852665	0.000119905	0.000464005	TRUE	1.24579e-08
mouse_epithelium_diffexprs_tstat_clusters_Cluster5	NA	0.00391492	0.00101784	0.000119919	0.000463993	TRUE	-1.05566e-09
GO:0032589	neuron projection membrane	0.0325358	0.008462	0.000120584	0.000463377	TRUE	8.5033e-09
MP:0000717	abnormal lymphocyte cell number	-0.0326277	0.0084873	0.000120898	0.000463089	TRUE	-8.30868e-09
GO:0004364	glutathione transferase activity	-0.0322703	0.00839468	0.000120978	0.000463015	TRUE	-3.82541e-09
ENSG00000085872	CHERP PPI subnetwork	0.0316163	0.00822722	0.000121594	0.00046245	TRUE	9.93767e-09
GO:0009410	response to xenobiotic stimulus	-0.0332242	0.00864649	0.000121785	0.000462275	TRUE	-1.70909e-09
mouse_thymus_projected_icaloadings_IC_21	NA	2.57019e-05	6.68912e-06	0.000121867	0.000462201	TRUE	2.22242e-07
ENSG00000081189	MEF2C PPI subnetwork	0.0325655	0.00847774	0.000122391	0.000461724	TRUE	1.55436e-08
ENSG00000113594	LIFR PPI subnetwork	-0.0333315	0.00867764	0.000122498	0.000461626	TRUE	-1.1947e-08
mouse_gastrulation_projected_pcaloadings_PC_8	NA	-3.41521e-06	8.89315e-07	0.000122896	0.000461265	TRUE	-1.97344e-06
ENSG00000134308	YWHAQ PPI subnetwork	0.0318509	0.00830027	0.00012438	0.00045993	TRUE	2.92099e-09
MP:0002703	abnormal renal tubule morphology	-0.0324126	0.00844685	0.000124426	0.000459889	TRUE	-1.7702e-08
mouse_multiple2_droplet_diffexprs_tstat_clusters_Cluster19	NA	0.00237687	0.000619501	0.000124673	0.000459669	TRUE	1.10359e-07
REACTOME_BETA:CATENIN_PHOSPHORYLATION_CASCADE	REACTOME_BETA:CATENIN_PHOSPHORYLATION_CASCADE	0.0320891	0.00836818	0.000125743	0.000458718	TRUE	8.7637e-09
mouse_heart_control_projected_icaloadings_IC_18	NA	-5.64254e-05	1.47159e-05	0.000125916	0.000458565	TRUE	7.60602e-07
mouse_development_projected_pcaloadings_clusters_Cluster9_PC_5	NA	7.65291e-05	1.99629e-05	0.000126296	0.00045823	TRUE	5.68182e-07
mouse_gutendoderm_projected_pcaloadings_clusters_Cluster8_PC_4	NA	-4.13917e-05	1.08e-05	0.000126806	0.000457782	TRUE	-1.51833e-06
MP:0003313	abnormal locomotor activation	0.0326264	0.00851372	0.000126995	0.000457616	TRUE	9.22473e-09
MP:0003408	increased width of hypertrophic chondrocyte zone	-0.0320893	0.00837443	0.000127202	0.000457435	TRUE	-9.16249e-09
GO:0050818	regulation of coagulation	-0.0344894	0.00900123	0.000127293	0.000457356	TRUE	-6.71055e-09
mouse_brain2_projected_pcaloadings_clusters_Cluster14_PC_3	NA	-6.97644e-05	1.82078e-05	0.000127326	0.000457327	TRUE	5.79395e-07
MP:0001392	abnormal locomotor behavior	0.0320824	0.00837497	0.000127753	0.000456955	TRUE	1.21485e-08
GO:0006869	lipid transport	-0.0332938	0.00869711	0.000129116	0.000455775	TRUE	-2.19111e-10
GO:0032640	tumor necrosis factor production	-0.0345276	0.00902024	0.0001293	0.000455616	TRUE	4.86071e-09
MP:0000685	abnormal immune system morphology	-0.0324834	0.00848729	0.000129555	0.000455397	TRUE	-2.52563e-09
ENSG00000197283	SYNGAP1 PPI subnetwork	0.0321581	0.00840294	0.00012971	0.000455264	TRUE	1.30124e-08
GO:0034599	cellular response to oxidative stress	-0.0347703	0.00908591	0.000129802	0.000455185	TRUE	-8.02187e-09
GO:0016569	covalent chromatin modification	0.0316551	0.00827331	0.000130151	0.000454887	TRUE	6.88812e-10
GO:0060444	branching involved in mammary gland duct morphogenesis	-0.0345416	0.0090294	0.000130531	0.000454562	TRUE	-1.62357e-08
ENSG00000108953	YWHAE PPI subnetwork	0.0326035	0.00852359	0.000130722	0.0004544	TRUE	1.59619e-09
ENSG00000092199	HNRNPC PPI subnetwork	0.0303147	0.00792521	0.000130722	0.0004544	TRUE	4.21523e-09
GO:0016616	oxidoreductase activity, acting on the CH-OH group of donors, NAD or NADP as acceptor	-0.0308127	0.00805615	0.000130906	0.000454244	TRUE	-4.07406e-09
GO:0003018	vascular process in circulatory system	-0.0342165	0.00894708	0.000131134	0.00045405	TRUE	-1.07541e-08
MP:0001846	increased inflammatory response	-0.0320122	0.00837121	0.000131259	0.000453944	TRUE	-2.1588e-09
GO:2000147	positive regulation of cell motility	-0.0337219	0.00882164	0.000132032	0.000453291	TRUE	-6.39548e-09
ENSG00000177565	TBL1XR1 PPI subnetwork	0.0335039	0.00876645	0.000132465	0.000452928	TRUE	-5.19144e-10
GO:0050731	positive regulation of peptidyl-tyrosine phosphorylation	-0.0361349	0.00945531	0.000132563	0.000452845	TRUE	-6.83401e-09
MP:0005606	increased bleeding time	-0.0315615	0.00825993	0.000132889	0.000452572	TRUE	-9.5658e-09
MP:0001489	decreased startle reflex	0.0329947	0.00863525	0.000132949	0.000452522	TRUE	1.19643e-08
GO:0006953	acute-phase response	-0.0352034	0.00921357	0.000133006	0.000452475	TRUE	-1.05097e-08
mouse_multiple2_facs_projected_pcaloadings_clusters_Cluster18_PC_7	NA	-0.000103485	2.70873e-05	0.000133223	0.000452293	TRUE	-4.30023e-06
GO:0000149	SNARE binding	0.0314087	0.00822486	0.000134126	0.000451542	TRUE	1.30095e-08
GO:0006805	xenobiotic metabolic process	-0.0330091	0.00864452	0.000134264	0.000451428	TRUE	-1.69182e-09
MP:0002066	abnormal motor capabilities/coordination/movement	0.0320374	0.00839278	0.000134946	0.000450865	TRUE	-1.69583e-09
mouse_digestive_fetal_diffexprs_down_genes_clusters_Cluster2	NA	-0.07156	0.0187504	0.000135379	0.000450508	TRUE	1.62969e-09
ENSG00000112964	GHR PPI subnetwork	-0.0329429	0.00863218	0.000135473	0.000450432	TRUE	-1.26456e-08
mouse_brain4_neurons_projected_pcaloadings_PC_16	NA	1.14304e-05	2.99594e-06	0.000136012	0.00044999	TRUE	2.43894e-06
MP:0001257	increased body length	-0.0330764	0.0086711	0.00013643	0.000449649	TRUE	-1.44727e-08
mouse_hemogenicendothelium_projected_pcaloadings_clusters_Cluster17_PC_4	NA	0.000115175	3.01971e-05	0.000136673	0.000449451	TRUE	9.96176e-07
mouse_brain4_neurons_projected_pcaloadings_clusters_Cluster1_PC_2	NA	-1.76466e-05	4.62795e-06	0.000137256	0.000448978	TRUE	-3.48656e-06
mouse_brain2_projected_pcaloadings_clusters_Cluster15_PC_10	NA	-0.000405479	0.000106378	0.000138016	0.000448364	TRUE	-4.6802e-07
GO:0046006	regulation of activated T cell proliferation	-0.0355076	0.00931987	0.000139031	0.00044755	TRUE	-6.67193e-09
GO:0009991	response to extracellular stimulus	-0.0335584	0.0088086	0.000139115	0.000447483	TRUE	-5.9981e-09
GO:0005578	proteinaceous extracellular matrix	-0.0309047	0.00811316	0.000139415	0.000447243	TRUE	-6.11109e-10
ENSG00000155130	MARCKS PPI subnetwork	0.0311966	0.00819063	0.000139633	0.00044707	TRUE	2.01343e-09
mouse_brain2_projected_pcaloadings_clusters_Cluster17_PC_9	NA	0.000228786	6.00983e-05	0.000140743	0.00044619	TRUE	1.36763e-06
GO:0002705	positive regulation of leukocyte mediated immunity	-0.0354112	0.00930239	0.000140843	0.000446111	TRUE	-3.91523e-09
mouse_brain4_neurons_projected_pcaloadings_clusters_Cluster25_PC_6	NA	0.000285695	7.50747e-05	0.000141528	0.000445571	TRUE	7.48928e-07
ENSG00000161547	SRSF2 PPI subnetwork	0.0297431	0.00781723	0.000141913	0.00044527	TRUE	8.65241e-09
GO:0019903	protein phosphatase binding	0.0324564	0.00853163	0.000142239	0.000445015	TRUE	9.45058e-09
ENSG00000162385	MAGOH PPI subnetwork	0.0298566	0.00784934	0.000142548	0.000444773	TRUE	8.01189e-09
MP:0000383	abnormal hair follicle orientation	-0.0322079	0.00846806	0.00014269	0.000444663	TRUE	-1.26242e-08
ENSG00000102753	KPNA3 PPI subnetwork	0.0318813	0.00838257	0.000142789	0.000444586	TRUE	1.60632e-08
ENSG00000137801	THBS1 PPI subnetwork	-0.0314731	0.00828034	0.000144142	0.000443538	TRUE	-2.67987e-09
ENSG00000038427	VCAN PPI subnetwork	-0.0320504	0.0084338	0.000144561	0.000443215	TRUE	-4.05867e-09
mouse_brain4_neurons_average_expression_Cluster25	NA	-0.175356	0.0461564	0.000145185	0.000442737	TRUE	-4.13903e-11
mouse_digestive_fetal_projected_pcaloadings_clusters_Cluster14_PC_2	NA	6.03915e-05	1.58993e-05	0.000145649	0.000442382	TRUE	9.71486e-07
GO:0000245	spliceosomal complex assembly	0.0334839	0.00881728	0.000146142	0.000442007	TRUE	8.48437e-09
ENSG00000184203	PPP1R2 PPI subnetwork	0.0307594	0.00810215	0.000146786	0.000441519	TRUE	8.98427e-10
mouse_hemogenicendothelium_projected_icaloadings_IC_57	NA	-2.68777e-05	7.08031e-06	0.000146974	0.000441377	TRUE	2.76049e-06
GO:0016581	NuRD complex	0.0320522	0.00845074	0.00014894	0.000439901	TRUE	1.16999e-08
mouse_development_projected_pcaloadings_clusters_Cluster3_PC_2	NA	-3.8543e-05	1.01631e-05	0.00014917	0.000439729	TRUE	-1.92196e-06
ENSG00000122565	CBX3 PPI subnetwork	0.032039	0.00844977	0.000149621	0.000439394	TRUE	7.35319e-09
GO:0002685	regulation of leukocyte migration	-0.0344603	0.00909082	0.000150241	0.000438934	TRUE	-3.34926e-09
ENSG00000165494	PCF11 PPI subnetwork	0.029718	0.00784151	0.000150753	0.000438557	TRUE	7.98366e-09
mouse_brain2_projected_icaloadings_IC_28	NA	-2.95598e-05	7.80112e-06	0.000151151	0.000438263	TRUE	-5.55454e-06
ENSG00000169976	SF3B5 PPI subnetwork	0.0297248	0.00784499	0.000151242	0.000438196	TRUE	9.172e-09
ENSG00000162231	NXF1 PPI subnetwork	0.030141	0.00795757	0.000152043	0.00043761	TRUE	5.78621e-09
MP:0000599	enlarged liver	-0.0314076	0.00829993	0.000154275	0.000435992	TRUE	-1.06638e-08
ENSG00000198728	LDB1 PPI subnetwork	0.0321109	0.00848772	0.000154817	0.000435602	TRUE	1.14419e-08
mouse_development_projected_pcaloadings_clusters_Cluster4_PC_6	NA	-5.96858e-05	1.57768e-05	0.000154867	0.000435566	TRUE	2.12777e-06
ENSG00000135047	CTSL1 PPI subnetwork	-0.0326232	0.00863036	0.000156795	0.000434192	TRUE	-1.25908e-08
ENSG00000111052	LIN7A PPI subnetwork	0.0316036	0.00836232	0.000157283	0.000433847	TRUE	6.77063e-09
ENSG00000100650	SRSF5 PPI subnetwork	0.0296569	0.00784815	0.00015756	0.000433652	TRUE	8.48999e-09
mouse_brain4_neurons_projected_pcaloadings_clusters_Cluster25_PC_8	NA	-0.000322156	8.5257e-05	0.000157682	0.000433566	TRUE	-8.84264e-07
GO:0022612	gland morphogenesis	-0.0334298	0.00884987	0.000158452	0.000433025	TRUE	-1.25133e-08
mouse_airway_diffexprs_down_genes_clusters_Cluster18	NA	-0.067756	0.0179384	0.000158631	0.000432899	TRUE	-3.28029e-09
GO:0051272	positive regulation of cellular component movement	-0.033355	0.00883188	0.00015895	0.000432676	TRUE	-6.19524e-09
ENSG00000167670	CHAF1A PPI subnetwork	0.0313404	0.00829973	0.000159316	0.000432421	TRUE	9.86053e-09
MP:0000689	abnormal spleen morphology	-0.0317641	0.00841227	0.000159413	0.000432354	TRUE	-9.75244e-09
GO:0046637	regulation of alpha-beta T cell differentiation	-0.0349191	0.00924942	0.000159831	0.000432063	TRUE	-3.57421e-09
ENSG00000124193	SRSF6 PPI subnetwork	0.029599	0.00784218	0.000160433	0.000431645	TRUE	8.11897e-09
GO:0005518	collagen binding	-0.0312355	0.00827602	0.000160509	0.000431593	TRUE	-4.2951e-09
MP:0008500	increased IgG2a level	-0.0321431	0.00851709	0.000160679	0.000431475	TRUE	-3.60087e-09
MP:0002376	abnormal dendritic cell physiology	-0.0314185	0.00833056	0.000162286	0.00043037	TRUE	-3.35857e-10
GO:0007565	female pregnancy	-0.0351243	0.00931425	0.000162573	0.000430174	TRUE	-3.97071e-09
GO:0009615	response to virus	-0.0334025	0.00885768	0.000162585	0.000430166	TRUE	-6.17444e-09
GO:0008344	adult locomotory behavior	0.0339674	0.00900756	0.000162602	0.000430154	TRUE	9.82783e-09
mouse_gastrulation_average_expression_Cluster4	NA	-0.0976732	0.0259027	0.00016274	0.00043006	TRUE	1.02514e-10
GO:0015267	channel activity	0.0309709	0.00821692	0.000163796	0.000429342	TRUE	1.29971e-08
ENSG00000100836	PABPN1 PPI subnetwork	0.0296239	0.00786286	0.000164844	0.000428634	TRUE	8.4788e-09
GO:0052689	carboxylic ester hydrolase activity	-0.0312403	0.00829276	0.0001651	0.000428461	TRUE	-1.08139e-09
mouse_islets_diffexprs_down_genes_clusters_Cluster7	NA	-0.0811331	0.0215441	0.000165944	0.000427895	TRUE	-5.3573e-09
REACTOME_DOWNSTREAM_SIGNAL_TRANSDUCTION	REACTOME_DOWNSTREAM_SIGNAL_TRANSDUCTION	0.0310315	0.00824126	0.000166296	0.00042766	TRUE	6.71297e-09
mouse_multiple2_facs_diffexprs_tstat_clusters_Cluster9	NA	0.00140242	0.000372587	0.000167205	0.000427055	TRUE	-3.84436e-08
MP:0004982	abnormal osteoclast morphology	-0.0318082	0.00845425	0.0001683	0.000426331	TRUE	-4.76784e-09
mouse_development_projected_pcaloadings_clusters_Cluster18_PC_2	NA	-9.39054e-05	2.49614e-05	0.00016854	0.000426173	TRUE	-5.09524e-06
GO:0002237	response to molecule of bacterial origin	-0.0335875	0.00893365	0.000170139	0.000425124	TRUE	7.10948e-10
mouse_gastrulation_projected_pcaloadings_clusters_Cluster4_PC_1	NA	6.04417e-07	1.60774e-07	0.000170306	0.000425016	TRUE	1.11609e-06
ENSG00000104064	GABPB1 PPI subnetwork	0.0321706	0.00855837	0.000170617	0.000424813	TRUE	9.76255e-09
mouse_endothelium_projected_pcaloadings_clusters_Cluster31_PC_2	NA	0.000127115	3.38292e-05	0.000171576	0.000424191	TRUE	2.25333e-06
KEGG_DRUG_METABOLISM_CYTOCHROME_P450	KEGG_DRUG_METABOLISM_CYTOCHROME_P450	-0.0310628	0.00827083	0.000172851	0.00042337	TRUE	-4.42495e-09
mouse_brain2_diffexprs_genes_clusters_Cluster6	NA	0.126191	0.0336229	0.000174644	0.000422225	TRUE	3.38948e-09
ENSG00000125651	GTF2F1 PPI subnetwork	0.0295726	0.00787993	0.0001748	0.000422125	TRUE	9.76051e-09
mouse_brain_projected_icaloadings_IC_42	NA	0.00096858	0.000258111	0.000175028	0.00042198	TRUE	-1.48718e-07
MP:0001961	abnormal reflex	0.0329731	0.00878932	0.000175786	0.000421501	TRUE	1.4569e-08
GO:0016278	lysine N-methyltransferase activity	0.0312427	0.00832919	0.000176137	0.00042128	TRUE	7.80718e-09
mouse_brain4_neurons_projected_icaloadings_IC_48	NA	3.26909e-05	8.71542e-06	0.000176183	0.000421251	TRUE	4.25812e-06
GO:0042558	pteridine-containing compound metabolic process	-0.0330667	0.00881751	0.00017675	0.000420895	TRUE	-1.35931e-08
GO:0042742	defense response to bacterium	-0.0341356	0.00910318	0.000176941	0.000420774	TRUE	3.90369e-09
mouse_gutendoderm_projected_pcaloadings_PC_42	NA	2.26083e-05	6.02979e-06	0.000177234	0.000420591	TRUE	1.79615e-06
mouse_endothelium_projected_pcaloadings_clusters_Cluster28_PC_4	NA	-0.000299763	7.99542e-05	0.000177411	0.00042048	TRUE	-1.19054e-06
ENSG00000010244	ZNF207 PPI subnetwork	0.0307125	0.0081919	0.000177447	0.000420458	TRUE	1.18261e-08
mouse_multiple2_droplet_projected_icaloadings_IC_34	NA	1.69306e-05	4.51684e-06	0.000178015	0.000420103	TRUE	-1.22123e-06
mouse_muscle_projected_icaloadings_IC_48	NA	-3.42532e-05	9.13875e-06	0.00017816	0.000420013	TRUE	-3.72701e-06
mouse_muscle_diffexprs_tstat_clusters_Cluster18	NA	0.00222679	0.000594155	0.000178373	0.00041988	TRUE	6.24399e-08
GO:0006631	fatty acid metabolic process	-0.0316309	0.00843994	0.000178422	0.00041985	TRUE	-2.13647e-09
GO:0002696	positive regulation of leukocyte activation	-0.0343552	0.00916751	0.00017861	0.000419733	TRUE	-1.60663e-09
GO:0042310	vasoconstriction	-0.0340771	0.00909578	0.000179337	0.000419282	TRUE	-1.49662e-08
ENSG00000184185	KCNJ12 PPI subnetwork	0.0320094	0.00854714	0.000180364	0.000418649	TRUE	9.37555e-09
mouse_brain_projected_icaloadings_IC_67	NA	-0.00120352	0.000321376	0.000180454	0.000418594	TRUE	-1.78321e-07
GO:0046849	bone remodeling	-0.0349144	0.00932492	0.000180962	0.000418281	TRUE	-1.01515e-08
MP:0010377	abnormal gut flora balance	-0.0320449	0.00856052	0.000181594	0.000417895	TRUE	-2.07612e-09
GO:0030335	positive regulation of cell migration	-0.033035	0.00882586	0.000181854	0.000417736	TRUE	-5.94735e-09
GO:0051249	regulation of lymphocyte activation	-0.0341187	0.00911916	0.000182981	0.000417051	TRUE	-3.3645e-09
GO:0002687	positive regulation of leukocyte migration	-0.0340835	0.00910993	0.00018303	0.000417021	TRUE	-4.68707e-09
ENSG00000055130	CUL1 PPI subnetwork	0.0307885	0.00822957	0.000183142	0.000416953	TRUE	3.80591e-09
MP:0008577	increased circulating interferon-gamma level	-0.0313356	0.00837844	0.000184	0.000416435	TRUE	-4.43996e-09
GO:0007413	axonal fasciculation	0.0340985	0.00911898	0.000184541	0.000416109	TRUE	3.00257e-09
REACTOME_PROTEOLYTIC_CLEAVAGE_OF_SNARE_COMPLEX_PROTEINS	REACTOME_PROTEOLYTIC_CLEAVAGE_OF_SNARE_COMPLEX_PROTEINS	0.031015	0.00829704	0.000185428	0.000415577	TRUE	1.70198e-08
mouse_brain4_neurons_projected_pcaloadings_clusters_Cluster7_PC_1	NA	-1.69429e-05	4.53394e-06	0.000186299	0.000415057	TRUE	1.89445e-06
MP:0005014	increased B cell number	-0.031395	0.00840234	0.000186631	0.00041486	TRUE	-4.021e-09
mouse_hemogenicendothelium_projected_pcaloadings_clusters_Cluster14_PC_2	NA	-0.000108506	2.90408e-05	0.000186731	0.000414801	TRUE	-2.01766e-06
GO:0043566	structure-specific DNA binding	0.0301171	0.00806102	0.000186869	0.000414719	TRUE	1.29089e-08
MP:0002797	increased thigmotaxis	0.0317002	0.00848488	0.000186908	0.000414695	TRUE	2.81686e-09
mouse_airway_projected_pcaloadings_clusters_Cluster23_PC_1	NA	1.08829e-05	2.91337e-06	0.000187344	0.000414437	TRUE	6.40006e-07
mouse_muscle_projected_pcaloadings_clusters_Cluster16_PC_4	NA	8.79537e-05	2.35522e-05	0.000188157	0.000413957	TRUE	-7.29842e-07
ENSG00000060688	SNRNP40 PPI subnetwork	0.0292689	0.00783943	0.000188802	0.000413577	TRUE	1.07513e-08
mouse_brain4_bnst_projected_pcaloadings_clusters_Cluster6_PC_1	NA	1.30878e-05	3.5057e-06	0.000188988	0.000413468	TRUE	5.73415e-06
GTEx.20	Brain_Substantia_nigra	0.029529	0.00790992	0.000189087	0.00041341	TRUE	-2.59505e-09
MP:0003453	abnormal keratinocyte physiology	-0.0311995	0.00835943	0.000189772	0.000413009	TRUE	-7.24251e-09
mouse_brain4_neurons_projected_pcaloadings_clusters_Cluster24_PC_3	NA	0.000266983	7.1541e-05	0.00019005	0.000412847	TRUE	1.17859e-06
mouse_brain4_neurons_projected_pcaloadings_clusters_Cluster23_PC_4	NA	0.000169969	4.55461e-05	0.000190122	0.000412804	TRUE	4.46647e-07
mouse_brain4_neurons_diffexprs_tstat_clusters_Cluster18	NA	0.00442413	0.00118568	0.000190499	0.000412585	TRUE	-3.2389e-09
ENSG00000108100	CCNY PPI subnetwork	0.030891	0.00827977	0.0001908	0.00041241	TRUE	7.38471e-09
GO:0050863	regulation of T cell activation	-0.0342325	0.00917896	0.000191896	0.000411774	TRUE	-4.33685e-09
GO:0031123	RNA 3'-end processing	0.0317166	0.00850684	0.000192724	0.000411297	TRUE	8.16756e-09
GO:0004713	protein tyrosine kinase activity	0.030121	0.0080804	0.000193268	0.000410984	TRUE	7.41953e-09
MP:0000711	thymus cortex hypoplasia	-0.0315522	0.00846444	0.000193299	0.000410967	TRUE	-1.12856e-08
mouse_brain4_bnst_projected_pcaloadings_clusters_Cluster22_PC_5	NA	0.000289248	7.76289e-05	0.000194511	0.000410274	TRUE	-2.45158e-07
mouse_multiple2_facs_projected_icaloadings_IC_65	NA	-1.92707e-05	5.17412e-06	0.000195754	0.000409567	TRUE	3.03497e-06
ENSG00000169375	SIN3A PPI subnetwork	0.030198	0.00810951	0.000196262	0.00040928	TRUE	2.05147e-09
ENSG00000111679	PTPN6 PPI subnetwork	-0.0314025	0.00843738	0.000197786	0.000408422	TRUE	-5.51926e-09
mouse_epithelium_projected_icaloadings_IC_1	NA	5.20315e-05	1.39888e-05	0.000199609	0.000407405	TRUE	-8.20721e-08
GO:0032620	interleukin-17 production	-0.0349646	0.00940097	0.000199811	0.000407293	TRUE	-5.7427e-09
GO:0016712	oxidoreductase activity, acting on paired donors, with incorporation or reduction of molecular oxygen, reduced flavin or flavoprotein as one donor, and incorporation of one atom of oxygen	-0.0311342	0.00837136	0.000199904	0.000407242	TRUE	-1.11367e-08
mouse_multiple2_droplet_diffexprs_tstat_clusters_Cluster2	NA	0.00291189	0.000783132	0.000200599	0.000406857	TRUE	3.65793e-08
MP:0008567	decreased interferon-gamma secretion	-0.03126	0.00840777	0.000200811	0.00040674	TRUE	-2.47532e-09
ENSG00000015479	MATR3 PPI subnetwork	0.0310647	0.0083556	0.000200939	0.000406669	TRUE	9.20987e-09
mouse_brain4_neurons_diffexprs_tstat_clusters_Cluster8	NA	0.00471122	0.00126721	0.000200966	0.000406654	TRUE	4.06214e-08
ENSG00000179841	AKAP5 PPI subnetwork	0.0314027	0.00844764	0.000201339	0.000406449	TRUE	5.16426e-09
ENSG00000180210	F2 PPI subnetwork	-0.0305236	0.0082115	0.000201458	0.000406383	TRUE	-8.85277e-09
mouse_muscle2_diffexprs_tstat_clusters_Cluster12	NA	0.00244704	0.000658406	0.000201907	0.000406137	TRUE	4.25174e-08
mouse_gutendoderm_projected_icaloadings_IC_11	NA	-1.28505e-05	3.45841e-06	0.000202618	0.000405746	TRUE	-3.88309e-06
ENSG00000153914	SREK1 PPI subnetwork	0.0293739	0.00790537	0.000202654	0.000405727	TRUE	7.96253e-09
MP:0008115	abnormal dendritic cell differentiation	-0.0319995	0.00861279	0.000202923	0.00040558	TRUE	-6.29106e-09
ENSG00000196363	WDR5 PPI subnetwork	0.0308938	0.00831717	0.000203633	0.000405193	TRUE	2.03894e-09
mouse_muscle2_projected_icaloadings_IC_9	NA	-1.70879e-05	4.60333e-06	0.000205566	0.000404146	TRUE	1.26212e-06
mouse_brain4_bnst_projected_pcaloadings_clusters_Cluster6_PC_7	NA	-6.61639e-05	1.78275e-05	0.000206157	0.000403827	TRUE	-2.28529e-06
mouse_endothelium_projected_pcaloadings_clusters_Cluster11_PC_1	NA	-1.94051e-05	5.2301e-06	0.000207038	0.000403355	TRUE	-2.98619e-06
ENSG00000186810	CXCR3 PPI subnetwork	-0.0315164	0.0084952	0.000207335	0.000403196	TRUE	-3.62931e-09
MP:0002060	abnormal skin morphology	-0.0310603	0.00837416	0.00020803	0.000402825	TRUE	-9.43746e-09
ENSG00000167005	NUDT21 PPI subnetwork	0.0292578	0.00789055	0.000208941	0.000402341	TRUE	8.25933e-09
GO:0003729	mRNA binding	0.0308397	0.00831773	0.000209147	0.000402232	TRUE	9.98887e-09
GO:0008276	protein methyltransferase activity	0.030698	0.00827962	0.000209184	0.000402212	TRUE	7.64801e-09
MP:0001829	increased activated T cell number	-0.031598	0.00852354	0.000209611	0.000401986	TRUE	-8.56249e-09
mouse_brain_projected_icaloadings_IC_6	NA	-0.000388158	0.000104799	0.000212355	0.000400545	TRUE	3.34153e-07
ENSG00000134072	CAMK1 PPI subnetwork	0.0307733	0.00830873	0.000212448	0.000400496	TRUE	5.34155e-09
GO:0016324	apical plasma membrane	-0.0302113	0.00815839	0.00021298	0.000400219	TRUE	-4.74274e-09
mouse_development_diffexprs_tstat_clusters_Cluster11	NA	-0.00513051	0.00138548	0.000213009	0.000400204	TRUE	-5.28017e-10
GO:0002286	T cell activation involved in immune response	-0.0340718	0.00920098	0.000213015	0.000400201	TRUE	-2.3168e-09
mouse_brain2_diffexprs_down_genes_clusters_Cluster1	NA	-0.0735797	0.0198902	0.000216198	0.000398557	TRUE	3.79348e-10
mouse_brain2_projected_pcaloadings_clusters_Cluster12_PC_9	NA	0.000158036	4.27208e-05	0.000216209	0.000398552	TRUE	2.02179e-06
mouse_brain2_projected_pcaloadings_clusters_Cluster1_PC_4	NA	4.28257e-05	1.1588e-05	0.000219276	0.000396991	TRUE	-1.19059e-06
mouse_muscle2_diffexprs_tstat_clusters_Cluster19	NA	0.0021944	0.000593806	0.000219466	0.000396895	TRUE	5.93788e-08
ENSG00000141510	TP53 PPI subnetwork	0.0299411	0.00810284	0.000219771	0.000396741	TRUE	5.66504e-09
GO:0070301	cellular response to hydrogen peroxide	-0.0337179	0.00913045	0.000221708	0.000395769	TRUE	-1.06143e-08
MP:0002551	abnormal blood coagulation	-0.0306476	0.00829964	0.000221942	0.000395652	TRUE	-1.20921e-08
REACTOME_INTEGRATION_OF_ENERGY_METABOLISM	REACTOME_INTEGRATION_OF_ENERGY_METABOLISM	0.0306563	0.00830214	0.000221994	0.000395626	TRUE	8.25476e-09
mouse_brain2_projected_pcaloadings_clusters_Cluster18_PC_1	NA	-5.90439e-05	1.59902e-05	0.000222062	0.000395593	TRUE	-3.58561e-07
mouse_airway_diffexprs_down_genes_clusters_Cluster7	NA	-0.0682128	0.018474	0.000222168	0.00039554	TRUE	-5.37994e-09
GO:0032446	protein modification by small protein conjugation	0.0312858	0.00847368	0.000222395	0.000395427	TRUE	3.9718e-09
mouse_brain4_bnst_projected_pcaloadings_clusters_Cluster13_PC_9	NA	0.000111518	3.02136e-05	0.000223385	0.000394935	TRUE	2.09528e-06
mouse_gutendoderm_diffexprs_tstat_clusters_Cluster28	NA	0.00194838	0.000528118	0.000224883	0.000394194	TRUE	4.93181e-08
mouse_brain4_bnst_projected_pcaloadings_clusters_Cluster11_PC_8	NA	8.43386e-05	2.28655e-05	0.00022561	0.000393837	TRUE	-5.53383e-07
ENSG00000130208	APOC1 PPI subnetwork	-0.0314657	0.00853443	0.000226985	0.000393164	TRUE	-8.62541e-09
GO:0004722	protein serine/threonine phosphatase activity	0.0305358	0.00828231	0.000227028	0.000393143	TRUE	8.32914e-09
mouse_gastrulation_projected_pcaloadings_PC_11	NA	-4.2176e-06	1.14401e-06	0.000227211	0.000393054	TRUE	1.54956e-06
GO:0046632	alpha-beta T cell differentiation	-0.0340861	0.00924649	0.000227466	0.00039293	TRUE	-3.40697e-09
ENSG00000119383	PPP2R4 PPI subnetwork	0.031232	0.00847561	0.000228765	0.000392299	TRUE	1.10372e-08
GO:0002448	mast cell mediated immunity	-0.0335006	0.00909255	0.000229239	0.00039207	TRUE	-6.30196e-09
ENSG00000136244	IL6 PPI subnetwork	-0.03103	0.00842254	0.000229456	0.000391965	TRUE	-8.41403e-09
ENSG00000165934	CPSF2 PPI subnetwork	0.0289128	0.00784953	0.000230161	0.000391625	TRUE	8.38252e-09
mouse_gutendoderm_projected_icaloadings_IC_27	NA	1.82228e-05	4.94829e-06	0.000230821	0.000391308	TRUE	4.97272e-06
ENSG00000067836	ROGDI PPI subnetwork	0.0301812	0.00819766	0.000231693	0.00039089	TRUE	3.61828e-10
mouse_islets_projected_icaloadings_IC_7	NA	-0.000816178	0.000221706	0.000232004	0.000390742	TRUE	-2.36444e-07
mouse_gutendoderm_projected_pcaloadings_PC_11	NA	5.40458e-06	1.46857e-06	0.000233076	0.000390231	TRUE	2.24895e-06
ENSG00000175029	CTBP2 PPI subnetwork	0.0305618	0.00830477	0.000233205	0.00039017	TRUE	9.114e-09
mouse_gutendoderm_projected_pcaloadings_clusters_Cluster6_PC_5	NA	-3.67904e-05	9.99732e-06	0.000233207	0.000390169	TRUE	4.34881e-06
MP:0005466	abnormal T-helper 2 physiology	-0.0313118	0.00851035	0.000233909	0.000389836	TRUE	-6.26821e-09
ENSG00000109332	UBE2D3 PPI subnetwork	0.0306917	0.0083434	0.000234553	0.000389532	TRUE	2.49437e-09
mouse_brain4_neurons_average_expression_Cluster1	NA	0.33796	0.0918995	0.00023554	0.000389067	TRUE	4.64668e-11
MP:0003179	decreased platelet cell number	-0.0305249	0.00830191	0.000236125	0.000388792	TRUE	-8.80646e-09
MP:0002908	delayed wound healing	-0.0309683	0.00842347	0.00023652	0.000388607	TRUE	-8.35048e-09
GO:0002822	regulation of adaptive immune response based on somatic recombination of immune receptors built from immunoglobulin superfamily domains	-0.0338151	0.00919996	0.00023732	0.000388233	TRUE	-7.49689e-10
mouse_digestive_fetal_diffexprs_tstat_clusters_Cluster8	NA	0.00663069	0.00180438	0.00023805	0.000387893	TRUE	-4.14557e-09
MP:0002764	short tibia	-0.0312852	0.00851374	0.000238149	0.000387847	TRUE	-1.19973e-08
mouse_gastrulation_projected_pcaloadings_PC_1	NA	4.9018e-07	1.334e-07	0.000238298	0.000387778	TRUE	-6.49594e-07
GO:0032653	regulation of interleukin-10 production	-0.0350965	0.00955165	0.000238419	0.000387722	TRUE	-6.47731e-09
mouse_brain4_neurons_projected_pcaloadings_clusters_Cluster15_PC_10	NA	-0.000128739	3.50384e-05	0.000238584	0.000387645	TRUE	1.56882e-06
mouse_brain_projected_pcaloadings_PC_36	NA	0.00035858	9.75965e-05	0.000238685	0.000387598	TRUE	1.14933e-06
MP:0002463	abnormal neutrophil physiology	-0.0306254	0.00833553	0.000238715	0.000387585	TRUE	-2.08602e-09
mouse_digestive_adult_projected_pcaloadings_clusters_Cluster5_PC_2	NA	-0.000155	4.21907e-05	0.000238974	0.000387464	TRUE	-4.31289e-07
ENSG00000109339	MAPK10 PPI subnetwork	0.0307791	0.00838002	0.000239799	0.000387083	TRUE	6.51766e-09
mouse_gastrulation_projected_icaloadings_IC_1	NA	-7.7672e-06	2.11482e-06	0.000239958	0.000387009	TRUE	-5.39751e-06
mouse_microglia_diffexprs_down_genes_clusters_Cluster5	NA	0.0821307	0.0223925	0.000244675	0.000384854	TRUE	4.36555e-09
KEGG_JAK_STAT_SIGNALING_PATHWAY	KEGG_JAK_STAT_SIGNALING_PATHWAY	-0.0313207	0.00854049	0.000245111	0.000384657	TRUE	-1.11747e-08
mouse_multiple2_facs_projected_pcaloadings_clusters_Cluster10_PC_8	NA	8.67203e-05	2.36489e-05	0.000245413	0.000384521	TRUE	1.18639e-06
GO:0000792	heterochromatin	0.0303776	0.00828451	0.000245608	0.000384433	TRUE	1.0484e-08
mouse_brain4_neurons_diffexprs_tstat_clusters_Cluster33	NA	0.00370047	0.00100927	0.000245904	0.0003843	TRUE	1.77706e-08
GO:0046635	positive regulation of alpha-beta T cell activation	-0.0341436	0.00931303	0.00024616	0.000384185	TRUE	-3.12007e-09
ENSG00000132334	PTPRE PPI subnetwork	0.0301595	0.00822729	0.000246577	0.000383997	TRUE	7.83014e-10
ENSG00000136709	WDR33 PPI subnetwork	0.0302168	0.00824361	0.000246871	0.000383866	TRUE	1.35231e-08
mouse_airway_diffexprs_down_genes_clusters_Cluster12	NA	-0.0698507	0.0190649	0.000248471	0.00038315	TRUE	-7.01327e-11
GO:0002230	positive regulation of defense response to virus by host	-0.0344439	0.00940509	0.000249999	0.000382472	TRUE	-7.69591e-09
GO:0050715	positive regulation of cytokine secretion	-0.0337554	0.00921867	0.000250608	0.000382202	TRUE	-4.60394e-09
mouse_brain4_bnst_projected_pcaloadings_clusters_Cluster22_PC_9	NA	-0.000343155	9.37358e-05	0.000251353	0.000381874	TRUE	-1.21355e-06
GO:0046641	positive regulation of alpha-beta T cell proliferation	-0.0342298	0.00935173	0.000251954	0.00038161	TRUE	-6.14139e-09
GO:0002688	regulation of leukocyte chemotaxis	-0.0332898	0.00909655	0.000252598	0.000381327	TRUE	-2.8988e-09
mouse_digestive_fetal_average_expression_Cluster0	NA	0.208916	0.0571153	0.0002544	0.000380541	TRUE	5.7047e-10
GO:0045321	leukocyte activation	-0.0328397	0.00897877	0.00025471	0.000380406	TRUE	-3.41065e-09
mouse_brain2_diffexprs_down_genes_clusters_Cluster5	NA	-0.0992963	0.0271533	0.000255302	0.000380149	TRUE	-2.02698e-09
ENSG00000169139	UBE2V2 PPI subnetwork	0.0307135	0.00839945	0.000255578	0.000380029	TRUE	-3.63475e-09
MP:0000222	decreased neutrophil cell number	-0.0309781	0.00847381	0.000256431	0.000379661	TRUE	-1.71428e-09
mouse_multiple2_bulk_projected_icaloadings_IC_35	NA	-0.000583634	0.000159656	0.00025661	0.000379584	TRUE	-8.32679e-07
GO:0071804	cellular potassium ion transport	0.0333434	0.00912297	0.000257299	0.000379287	TRUE	1.45868e-08
mouse_endothelium_average_expression_Cluster11	NA	-0.233798	0.0639783	0.000257848	0.000379051	TRUE	-2.21678e-10
GO:0051588	regulation of neurotransmitter transport	0.0329498	0.00901963	0.000259076	0.000378525	TRUE	8.30635e-09
ENSG00000096063	SRPK1 PPI subnetwork	0.0287453	0.00786961	0.000259497	0.000378346	TRUE	8.88367e-09
mouse_brain2_projected_pcaloadings_clusters_Cluster1_PC_3	NA	3.16084e-05	8.65454e-06	0.000259974	0.000378142	TRUE	-2.36307e-06
mouse_digestive_fetal_average_expression_Cluster25	NA	-0.130128	0.0356345	0.000260473	0.00037793	TRUE	-9.29293e-10
REACTOME_BIOLOGICAL_OXIDATIONS	REACTOME_BIOLOGICAL_OXIDATIONS	-0.0299532	0.00820309	0.00026076	0.000377809	TRUE	-2.12677e-09
mouse_brain_projected_pcaloadings_PC_48	NA	-0.000428514	0.000117364	0.000261052	0.000377685	TRUE	-6.45647e-07
GO:0032715	negative regulation of interleukin-6 production	-0.0337043	0.00923242	0.000261584	0.000377459	TRUE	-1.12343e-08
mouse_heart_control_projected_icaloadings_IC_27	NA	0.00013466	3.68893e-05	0.000261834	0.000377353	TRUE	2.68786e-06
ENSG00000183684	ALYREF PPI subnetwork	0.0284533	0.00779501	0.000262046	0.000377264	TRUE	6.46491e-09
mouse_hemogenicendothelium_projected_icaloadings_IC_28	NA	-2.42076e-05	6.63326e-06	0.000262824	0.000376936	TRUE	2.29961e-06
GO:0070412	R-SMAD binding	0.0307406	0.00842356	0.000262895	0.000376906	TRUE	1.35765e-08
mouse_brain4_bnst_projected_pcaloadings_clusters_Cluster15_PC_8	NA	-0.000129347	3.5453e-05	0.000263865	0.000376499	TRUE	-2.49835e-06
GO:0002825	regulation of T-helper 1 type immune response	-0.0341561	0.00936468	0.000264972	0.000376035	TRUE	-1.39714e-09
GO:0031625	ubiquitin protein ligase binding	0.030465	0.00835494	0.000266001	0.000375607	TRUE	9.33737e-09
REACTOME_ION_CHANNEL_TRANSPORT	REACTOME_ION_CHANNEL_TRANSPORT	0.0305961	0.00839123	0.000266145	0.000375547	TRUE	6.98845e-09
ENSG00000168542	COL3A1 PPI subnetwork	-0.0308979	0.0084751	0.000266634	0.000375344	TRUE	-1.45139e-08
MP:0005399	increased susceptibility to fungal infection	-0.0312016	0.00855864	0.000266749	0.000375296	TRUE	-4.65286e-09
MP:0000819	abnormal olfactory bulb morphology	0.0309761	0.00849892	0.000267692	0.000374906	TRUE	-7.14917e-10
MP:0002423	abnormal mast cell physiology	-0.030956	0.0084936	0.00026778	0.000374869	TRUE	-4.35823e-09
MP:0008827	abnormal thymus cell ratio	-0.0312874	0.0085857	0.000268296	0.000374656	TRUE	-9.89907e-09
MP:0009142	decreased prepulse inhibition	0.0310956	0.0085336	0.000268536	0.000374558	TRUE	3.12024e-09
GO:0009925	basal plasma membrane	-0.0302614	0.00830527	0.000268811	0.000374444	TRUE	-1.21353e-08
mouse_brain4_neurons_projected_pcaloadings_clusters_Cluster7_PC_6	NA	9.3368e-05	2.56251e-05	0.000268834	0.000374435	TRUE	2.88121e-07
ENSG00000184678	HIST2H2BE PPI subnetwork	0.0333558	0.00915467	0.000268867	0.000374421	TRUE	2.19817e-09
MP:0002199	abnormal brain commissure morphology	0.0310332	0.00852924	0.000274281	0.000372216	TRUE	3.14441e-09
MP:0008873	increased physiological sensitivity to xenobiotic	-0.0307065	0.00843961	0.000274355	0.000372187	TRUE	-9.44402e-09
GO:0070330	aromatase activity	-0.0304698	0.00837613	0.000275094	0.000371889	TRUE	-1.07012e-08
mouse_brain4_bnst_diffexprs_genes_clusters_Cluster22	NA	0.148983	0.0409761	0.000277057	0.000371103	TRUE	3.74143e-09
GO:0022037	metencephalon development	0.0330606	0.00909429	0.000277642	0.00037087	TRUE	3.37116e-09
ENSG00000076864	RAP1GAP PPI subnetwork	0.0301046	0.00828146	0.000277794	0.000370809	TRUE	-1.08451e-09
mouse_multiple2_facs_diffexprs_tstat_clusters_Cluster4	NA	0.00272486	0.00074985	0.000279204	0.000370249	TRUE	4.94883e-08
mouse_brain2_projected_pcaloadings_clusters_Cluster7_PC_7	NA	0.000126873	3.49211e-05	0.000280003	0.000369933	TRUE	3.19723e-07
GO:0006721	terpenoid metabolic process	-0.0322995	0.00889265	0.000281059	0.000369517	TRUE	-1.20901e-09
mouse_development_projected_pcaloadings_clusters_Cluster20_PC_7	NA	0.000321676	8.8594e-05	0.000282439	0.000368975	TRUE	9.69363e-07
mouse_brain4_neurons_projected_pcaloadings_clusters_Cluster28_PC_4	NA	0.000343696	9.46994e-05	0.000284152	0.000368307	TRUE	2.78026e-07
mouse_gutendoderm_projected_pcaloadings_clusters_Cluster14_PC_4	NA	7.87136e-05	2.16906e-05	0.00028461	0.000368129	TRUE	-1.42221e-06
MP:0008484	decreased spleen germinal center size	-0.0307954	0.00849041	0.000286643	0.000367341	TRUE	-6.30755e-09
mouse_brain2_projected_icaloadings_IC_44	NA	4.10006e-05	1.13043e-05	0.000286738	0.000367305	TRUE	6.29532e-06
ENSG00000169045	HNRNPH1 PPI subnetwork	0.0291468	0.00803735	0.000287373	0.00036706	TRUE	1.01202e-08
ENSG00000149532	CPSF7 PPI subnetwork	0.0284218	0.00783847	0.000287918	0.000366851	TRUE	8.23583e-09
mouse_development_projected_pcaloadings_PC_17	NA	1.23248e-05	3.40045e-06	0.000289565	0.00036622	TRUE	8.68092e-07
ENSG00000122966	CIT PPI subnetwork	0.0306394	0.00845424	0.000289913	0.000366087	TRUE	1.45146e-08
mouse_epithelium_average_expression_Cluster1	NA	0.242666	0.0669686	0.000290557	0.000365842	TRUE	-8.37821e-11
GO:0050798	activated T cell proliferation	-0.0337455	0.00931309	0.000290697	0.000365789	TRUE	-6.60673e-09
mouse_hemogenicendothelium_projected_pcaloadings_clusters_Cluster13_PC_4	NA	3.14143e-05	8.67019e-06	0.000290916	0.000365706	TRUE	3.1752e-06
GO:0019207	kinase regulator activity	0.0307277	0.00848235	0.000291714	0.000365403	TRUE	1.02108e-08
ENSG00000116754	SRSF11 PPI subnetwork	0.028542	0.00787901	0.000291734	0.000365395	TRUE	1.30446e-08
GO:0003714	transcription corepressor activity	0.0300205	0.00829012	0.000293196	0.000364843	TRUE	3.59769e-09
GO:0010876	lipid localization	-0.0313628	0.00866331	0.000294393	0.000364392	TRUE	1.592e-09
mouse_endothelium_projected_pcaloadings_clusters_Cluster9_PC_3	NA	-0.000105427	2.91273e-05	0.000295134	0.000364114	TRUE	-3.55655e-07
mouse_endothelium_projected_icaloadings_IC_22	NA	3.33201e-05	9.20573e-06	0.000295177	0.000364098	TRUE	1.23253e-06
MP:0003996	clonic seizures	0.0305082	0.00842962	0.000295549	0.000363959	TRUE	4.9711e-09
mouse_muscle_diffexprs_tstat_clusters_Cluster19	NA	0.00230428	0.000636808	0.000296338	0.000363665	TRUE	4.34526e-08
MP:0001655	multifocal hepatic necrosis	-0.0307089	0.00848717	0.00029657	0.000363578	TRUE	-7.24602e-09
GO:0044420	extracellular matrix part	-0.0295435	0.00816642	0.000297256	0.000363323	TRUE	1.09626e-10
mouse_gastrulation_projected_pcaloadings_clusters_Cluster8_PC_6	NA	2.9648e-05	8.19741e-06	0.000298327	0.000362925	TRUE	-1.11314e-06
REACTOME_DARPP:32_EVENTS	REACTOME_DARPP:32_EVENTS	0.0300814	0.00831814	0.000298768	0.000362762	TRUE	6.26038e-09
KEGG_WNT_SIGNALING_PATHWAY	KEGG_WNT_SIGNALING_PATHWAY	0.0299164	0.00827283	0.000298927	0.000362703	TRUE	7.29505e-09
mouse_gastrulation_projected_pcaloadings_clusters_Cluster4_PC_4	NA	-2.08973e-05	5.7801e-06	0.000299904	0.000362343	TRUE	2.37585e-07
mouse_hemogenicendothelium_projected_pcaloadings_clusters_Cluster7_PC_3	NA	4.0489e-05	1.12022e-05	0.000301054	0.000361919	TRUE	-2.9794e-07
MP:0000377	abnormal hair follicle morphology	-0.031216	0.00863771	0.000301603	0.000361718	TRUE	-4.86783e-09
mouse_development_projected_pcaloadings_clusters_Cluster7_PC_3	NA	5.95308e-05	1.6492e-05	0.000306575	0.000359912	TRUE	1.17419e-06
mouse_gutendoderm_projected_pcaloadings_clusters_Cluster5_PC_3	NA	3.43456e-05	9.51773e-06	0.000307858	0.00035945	TRUE	-1.5664e-06
mouse_multiple2_facs_projected_pcaloadings_clusters_Cluster0_PC_2	NA	2.27153e-05	6.29557e-06	0.000308395	0.000359257	TRUE	1.36708e-06
ENSG00000139190	VAMP1 PPI subnetwork	0.0305919	0.00847863	0.000308431	0.000359245	TRUE	1.40288e-08
mouse_heart_control_projected_pcaloadings_clusters_Cluster11_PC_2	NA	0.000179637	4.97987e-05	0.000309443	0.000358882	TRUE	1.74551e-06
mouse_hairfollicle_projected_pcaloadings_clusters_Cluster3_PC_8	NA	0.000167705	4.64912e-05	0.000309469	0.000358873	TRUE	1.63032e-06
ENSG00000189060	H1F0 PPI subnetwork	0.0301661	0.00836396	0.000310148	0.000358631	TRUE	1.85394e-08
mouse_development_projected_pcaloadings_clusters_Cluster11_PC_5	NA	0.00011504	3.1903e-05	0.000311024	0.000358319	TRUE	2.17168e-06
ENSG00000105323	HNRNPUL1 PPI subnetwork	0.0282547	0.00783578	0.000311129	0.000358282	TRUE	8.9807e-09
ENSG00000184557	SOCS3 PPI subnetwork	-0.0305895	0.00848465	0.000311819	0.000358037	TRUE	-1.22068e-08
REACTOME_NETRIN:1_SIGNALING	REACTOME_NETRIN:1_SIGNALING	0.0307313	0.00852478	0.000312236	0.00035789	TRUE	8.33205e-09
ENSG00000143368	SF3B4 PPI subnetwork	0.0282055	0.00782693	0.00031378	0.000357345	TRUE	6.08388e-09
GO:0008306	associative learning	0.0324337	0.00900228	0.00031477	0.000356997	TRUE	6.73581e-09
GO:0044087	regulation of cellular component biogenesis	0.0318691	0.00884574	0.000314852	0.000356968	TRUE	6.83872e-09
MP:0008042	abnormal NK T cell physiology	-0.0307318	0.00853015	0.000314888	0.000356955	TRUE	-1.8822e-09
mouse_muscle_projected_pcaloadings_clusters_Cluster1_PC_7	NA	-8.52906e-05	2.36787e-05	0.000315777	0.000356644	TRUE	-1.57506e-06
MP:0003809	abnormal hair shaft morphology	-0.0316241	0.00878094	0.000316451	0.000356408	TRUE	-7.89102e-09
mouse_muscle2_projected_pcaloadings_clusters_Cluster10_PC_8	NA	-0.00018609	5.16852e-05	0.000317669	0.000355984	TRUE	-1.9164e-06
MP:0002444	abnormal T cell physiology	-0.0301591	0.00837861	0.000318793	0.000355594	TRUE	-6.66555e-09
ENSG00000204319	ENSG00000204319 PPI subnetwork	-0.0304257	0.00845284	0.000318872	0.000355566	TRUE	-8.15911e-09
MP:0008641	increased circulating interleukin-1 beta level	-0.0303929	0.00844425	0.000319141	0.000355473	TRUE	-1.28176e-09
ENSG00000173327	MAP3K11 PPI subnetwork	0.0303239	0.00842568	0.000319462	0.000355362	TRUE	6.49197e-09
MP:0000825	dilated lateral ventricles	0.030428	0.00845465	0.00031949	0.000355353	TRUE	3.57162e-09
ENSG00000127588	GNG13 PPI subnetwork	0.0304002	0.0084476	0.000319832	0.000355234	TRUE	1.42542e-08
GO:0032733	positive regulation of interleukin-10 production	-0.0344105	0.00956352	0.00032055	0.000354987	TRUE	-4.15791e-09
mouse_heart_ko_diffexprs_tstat_clusters_Cluster4	NA	0.00717013	0.00199301	0.000321121	0.00035479	TRUE	-1.06746e-08
ENSG00000114503	NCBP2 PPI subnetwork	0.0283293	0.00787494	0.000321418	0.000354688	TRUE	8.13897e-09
GO:0021761	limbic system development	0.0329177	0.00915199	0.000322179	0.000354427	TRUE	3.65239e-09
ENSG00000068793	CYFIP1 PPI subnetwork	0.0298266	0.00829516	0.000323561	0.000353954	TRUE	-1.95583e-09
ENSG00000110436	SLC1A2 PPI subnetwork	0.0299858	0.00833995	0.000323849	0.000353856	TRUE	6.1442e-09
MP:0000359	abnormal mast cell morphology	-0.0305279	0.00849155	0.000324279	0.000353709	TRUE	-4.21076e-09
ENSG00000006075	CCL3 PPI subnetwork	-0.0312899	0.00870426	0.00032467	0.000353576	TRUE	-5.95888e-09
ENSG00000100393	EP300 PPI subnetwork	0.0294951	0.00820672	0.000325614	0.000353256	TRUE	8.75856e-09
ENSG00000081248	CACNA1S PPI subnetwork	0.0305138	0.00849042	0.000325757	0.000353207	TRUE	9.28166e-09
GO:0002718	regulation of cytokine production involved in immune response	-0.0339154	0.00944008	0.00032726	0.000352698	TRUE	-2.59389e-09
mouse_gastrulation_projected_pcaloadings_clusters_Cluster7_PC_8	NA	5.8977e-05	1.642e-05	0.000328423	0.000352307	TRUE	2.68242e-06
mouse_thymus_projected_pcaloadings_PC_28	NA	4.46822e-05	1.24514e-05	0.000332535	0.000350933	TRUE	6.32583e-06
GO:0006397	mRNA processing	0.0291435	0.00812131	0.000332565	0.000350923	TRUE	3.6799e-09
GO:0031124	mRNA 3'-end processing	0.0304737	0.00849376	0.000333507	0.00035061	TRUE	6.29989e-09
mouse_digestive_fetal_projected_pcaloadings_clusters_Cluster12_PC_3	NA	0.000251475	7.01029e-05	0.00033422	0.000350374	TRUE	2.23632e-07
ENSG00000120688	WBP4 PPI subnetwork	0.0281425	0.00784589	0.000334614	0.000350244	TRUE	9.69435e-09
GO:0008202	steroid metabolic process	-0.0306587	0.00854782	0.000334858	0.000350164	TRUE	1.04912e-09
GO:0004497	monooxygenase activity	-0.0298649	0.00832727	0.000335277	0.000350026	TRUE	-3.70129e-09
ENSG00000156304	SCAF4 PPI subnetwork	0.0288683	0.00805021	0.000335749	0.000349871	TRUE	8.58684e-09
MP:0002962	increased urine protein level	-0.0301457	0.00840744	0.000336301	0.000349689	TRUE	-9.50932e-09
ENSG00000124214	STAU1 PPI subnetwork	0.0302798	0.00844768	0.000337861	0.000349178	TRUE	-4.77554e-10
mouse_thymus_projected_pcaloadings_clusters_Cluster3_PC_4	NA	-5.76443e-05	1.60862e-05	0.000339078	0.000348781	TRUE	7.05497e-07
ENSG00000186660	ZFP91 PPI subnetwork	-0.0304083	0.0084862	0.00033932	0.000348703	TRUE	-6.27921e-09
ENSG00000120802	TMPO PPI subnetwork	0.029224	0.00815743	0.000340314	0.000348379	TRUE	1.06529e-08
MP:0001284	absent vibrissae	-0.030676	0.00856305	0.000340499	0.00034832	TRUE	-4.55099e-09
mouse_multiple2_bulk_projected_icaloadings_IC_14	NA	0.000211302	5.89962e-05	0.000341472	0.000348005	TRUE	4.91362e-07
mouse_multiple2_bulk_average_expression_Cluster14	NA	-0.0268682	0.00750181	0.00034155	0.000347979	TRUE	-4.39895e-09
GO:0070227	lymphocyte apoptotic process	-0.0329581	0.00920251	0.000341723	0.000347923	TRUE	-5.27495e-09
ENSG00000131508	UBE2D2 PPI subnetwork	0.0299058	0.00835218	0.00034281	0.000347573	TRUE	6.37841e-10
MP:0000164	abnormal cartilage development	-0.0300106	0.00838155	0.000342868	0.000347554	TRUE	-1.22424e-08
mouse_digestive_fetal_projected_pcaloadings_PC_10	NA	-3.26038e-05	9.11269e-06	0.000346441	0.00034641	TRUE	5.07807e-07
mouse_brain2_projected_icaloadings_IC_31	NA	3.4981e-05	9.77747e-06	0.000346615	0.000346354	TRUE	8.8544e-07
mouse_brain2_average_expression_Cluster5	NA	0.365771	0.102267	0.000348063	0.000345894	TRUE	5.25197e-11
ENSG00000082175	PGR PPI subnetwork	0.0298724	0.00835375	0.000348993	0.0003456	TRUE	4.5434e-09
MP:0008415	abnormal neurite morphology	0.0309911	0.00866685	0.000349125	0.000345558	TRUE	7.49388e-09
mouse_brain4_bnst_diffexprs_tstat_clusters_Cluster19	NA	0.00485299	0.00135741	0.000349976	0.000345289	TRUE	-7.47936e-09
[truncated: 22,026 more rows]

## Sheet: 9. PoPS genes
Supplementary Table S9. PoP scores of genes.
[truncated: 18,385 more rows]

[truncated: 3 more sheets: 10. PANTHER, 11. PoPS gene sets, 12. S-LDSC - gene sets]
